# Supplementary material for: Cogena, a novel tool for co-expressed gene-set enrichment analysis, applied to drug repositioning and drug mode of action discovery
Source: BMC Genomics. 2016 May 27;17:414. doi: 10.1186/s12864-016-2737-8 (PMC4884357; doi:10.1186/s12864-016-2737-8)
Supplement: Additional file 3: Table S1. — Results of pathway analysis for psoriasis by GSEA, WGCNA and CTD for GSE13355. Pathways from the result of GSEA and pathways in CTD with “psoriasis” as the enquiry are shown in this file, respectively. (XLS 82 kb) [file 12864_2016_2737_MOESM3_ESM.xls]

## Sheet: psoriasis_CTD_D011565_KEGG
KEGG Pathway	Rank	Cogena Rank	WCGNA Rank	GSEA (psoriasis) Rank	GSEA (control) Rank	Pathway ID	Association inferred via	Number of gene	Rank	Disease Name	Disease ID
Measles	1					KEGG:05162	DDX58|IFIH1|IL12B|IL13|IL1B|IL4|IL6|NFKBIA|STAT3|TNFAIP3|TP53|TYK2	11	1	Psoriasis	MESH:D011565
Cytokine-cytokine receptor interaction	2	3				KEGG:04060	CSF2|IFNLR1|IL12B|IL13|IL1B|IL23A|IL23R|IL4|IL6|TNF|VEGFA	10	2	Psoriasis	MESH:D011565
Jak-STAT signaling pathway	3		18			KEGG:04630	CSF2|IFNLR1|IL12B|IL13|IL23A|IL23R|IL4|IL6|STAT3|TYK2	9	3	Psoriasis	MESH:D011565
Pathways in cancer	4					KEGG:05200	IL6|NFKBIA|NOS2|PPARG|STAT3|TGFA|TP53|VEGFA	8	4	Psoriasis	MESH:D011565
Amoebiasis	5					KEGG:05146	CSF2|IL12B|IL1B|IL6|NOS2|SERPINB8|TNF	7	5	Psoriasis	MESH:D011565
Chagas disease (American trypanosomiasis)	6					KEGG:05142	IL12B|IL1B|IL6|NFKBIA|NOS2|TNF	6	6	Psoriasis	MESH:D011565
Hepatitis C	6					KEGG:05160	DDX58|NFKBIA|STAT3|TNF|TP53|TYK2	6	6	Psoriasis	MESH:D011565
Leishmaniasis	6					KEGG:05140	IL12B|IL1B|IL4|NFKBIA|NOS2|TNF	6	6	Psoriasis	MESH:D011565
Rheumatoid arthritis	6					KEGG:05323	CSF2|IL1B|IL23A|IL6|TNF|VEGFA	6	6	Psoriasis	MESH:D011565
Toxoplasmosis	6					KEGG:05145	IL12B|NFKBIA|NOS2|STAT3|TNF|TYK2	6	6	Psoriasis	MESH:D011565
Tuberculosis	6					KEGG:05152	IL12B|IL1B|IL23A|IL6|NOS2|TNF	6	6	Psoriasis	MESH:D011565
Hematopoietic cell lineage	12					KEGG:04640	CSF2|IL1B|IL4|IL6|TNF	5	12	Psoriasis	MESH:D011565
NOD-like receptor signaling pathway	12	9				KEGG:04621	IL1B|IL6|NFKBIA|TNF|TNFAIP3	5	12	Psoriasis	MESH:D011565
Osteoclast differentiation	12					KEGG:04380	IL1B|NFKBIA|PPARG|TNF|TYK2	5	12	Psoriasis	MESH:D011565
RIG-I-like receptor signaling pathway	12	6		3		KEGG:04622	DDX58|IFIH1|IL12B|NFKBIA|TNF	5	12	Psoriasis	MESH:D011565
Toll-like receptor signaling pathway	12	19		16		KEGG:04620	IL12B|IL1B|IL6|NFKBIA|TNF	5	12	Psoriasis	MESH:D011565
African trypanosomiasis	17					KEGG:05143	IL12B|IL1B|IL6|TNF	4	17	Psoriasis	MESH:D011565
Allograft rejection	17		20			KEGG:05330	HLA-C|IL12B|IL4|TNF	4	17	Psoriasis	MESH:D011565
Apoptosis	17					KEGG:04210	IL1B|NFKBIA|TNF|TP53	4	17	Psoriasis	MESH:D011565
Cytosolic DNA-sensing pathway	17	14		7		KEGG:04623	DDX58|IL1B|IL6|NFKBIA	4	17	Psoriasis	MESH:D011565
Fc epsilon RI signaling pathway	17					KEGG:04664	CSF2|IL13|IL4|TNF	4	17	Psoriasis	MESH:D011565
Graft-versus-host disease	17					KEGG:05332	HLA-C|IL1B|IL6|TNF	4	17	Psoriasis	MESH:D011565
Natural killer cell mediated cytotoxicity	17	20	3	14		KEGG:04650	CSF2|HLA-C|REL|TNF	4	17	Psoriasis	MESH:D011565
Pancreatic cancer	17					KEGG:05212	STAT3|TGFA|TP53|VEGFA	4	17	Psoriasis	MESH:D011565
T cell receptor signaling pathway	17		8			KEGG:04660	CSF2|IL4|NFKBIA|TNF	4	17	Psoriasis	MESH:D011565
Type I diabetes mellitus	17					KEGG:04940	HLA-C|IL12B|IL1B|TNF	4	17	Psoriasis	MESH:D011565
Adipocytokine signaling pathway	27					KEGG:04920	NFKBIA|STAT3|TNF	3	27	Psoriasis	MESH:D011565
Alzheimer's disease	27		7	8		KEGG:05010	APOE|IL1B|TNF	3	27	Psoriasis	MESH:D011565
Amyotrophic lateral sclerosis (ALS)	27					KEGG:05014	CAT|TNF|TP53	3	27	Psoriasis	MESH:D011565
Asthma	27					KEGG:05310	IL13|IL4|TNF	3	27	Psoriasis	MESH:D011565
Cell cycle	27	1	14			KEGG:04110	PCNA|PTTG1|TP53	3	27	Psoriasis	MESH:D011565
Huntington's disease	27		13			KEGG:05016	PPARG|SOD2|TP53	3	27	Psoriasis	MESH:D011565
Malaria	27					KEGG:05144	IL1B|IL6|TNF	3	27	Psoriasis	MESH:D011565
MAPK signaling pathway	27					KEGG:04010	IL1B|TNF|TP53	3	27	Psoriasis	MESH:D011565
Pantothenate and CoA biosynthesis	27					KEGG:00770	VNN1|VNN2|VNN3	3	27	Psoriasis	MESH:D011565
Peroxisome	27		1			KEGG:04146	CAT|NOS2|SOD2	3	27	Psoriasis	MESH:D011565
Prostate cancer	27					KEGG:05215	NFKBIA|TGFA|TP53	3	27	Psoriasis	MESH:D011565
Small cell lung cancer	27					KEGG:05222	NFKBIA|NOS2|TP53	3	27	Psoriasis	MESH:D011565
Antigen processing and presentation	39		16	11		KEGG:04612	HLA-C|TNF	2	39	Psoriasis	MESH:D011565
Autoimmune thyroid disease	39					KEGG:05320	HLA-C|IL4	2	39	Psoriasis	MESH:D011565
Bladder cancer	39					KEGG:05219	TP53|VEGFA	2	39	Psoriasis	MESH:D011565
Chemokine signaling pathway	39	2				KEGG:04062	NFKBIA|STAT3	2	39	Psoriasis	MESH:D011565
Chronic myeloid leukemia	39					KEGG:05220	NFKBIA|TP53	2	39	Psoriasis	MESH:D011565
Glioma	39					KEGG:05214	TGFA|TP53	2	39	Psoriasis	MESH:D011565
Hypertrophic cardiomyopathy (HCM)	39	10			7	KEGG:05410	IL6|TNF	2	39	Psoriasis	MESH:D011565
Intestinal immune network for IgA production	39		9			KEGG:04672	IL4|IL6	2	39	Psoriasis	MESH:D011565
Metabolic pathways	39					KEGG:01100	CAT|NOS2	2	39	Psoriasis	MESH:D011565
Neurotrophin signaling pathway	39					KEGG:04722	NFKBIA|TP53	2	39	Psoriasis	MESH:D011565
Non-small cell lung cancer	39					KEGG:05223	TGFA|TP53	2	39	Psoriasis	MESH:D011565
Prion diseases	39					KEGG:05020	IL1B|IL6	2	39	Psoriasis	MESH:D011565
Renal cell carcinoma	39					KEGG:05211	TGFA|VEGFA	2	39	Psoriasis	MESH:D011565
Thyroid cancer	39					KEGG:05216	PPARG|TP53	2	39	Psoriasis	MESH:D011565
Wnt signaling pathway	39					KEGG:04310	REL|TP53	2	39	Psoriasis	MESH:D011565
Acute myeloid leukemia	54					KEGG:05221	STAT3	1	54	Psoriasis	MESH:D011565
Arginine and proline metabolism	54					KEGG:00330	NOS2	1	54	Psoriasis	MESH:D011565
Basal cell carcinoma	54					KEGG:05217	TP53	1	54	Psoriasis	MESH:D011565
Base excision repair	54			10		KEGG:03410	PCNA	1	54	Psoriasis	MESH:D011565
B cell receptor signaling pathway	54					KEGG:04662	NFKBIA	1	54	Psoriasis	MESH:D011565
Calcium signaling pathway	54				8	KEGG:04020	NOS2	1	54	Psoriasis	MESH:D011565
Cell adhesion molecules (CAMs)	54	18	6			KEGG:04514	HLA-C	1	54	Psoriasis	MESH:D011565
Colorectal cancer	54					KEGG:05210	TP53	1	54	Psoriasis	MESH:D011565
Dilated cardiomyopathy	54	5				KEGG:05414	TNF	1	54	Psoriasis	MESH:D011565
DNA replication	54			19		KEGG:03030	PCNA	1	54	Psoriasis	MESH:D011565
Endocytosis	54		12			KEGG:04144	HLA-C	1	54	Psoriasis	MESH:D011565
Endometrial cancer	54					KEGG:05213	TP53	1	54	Psoriasis	MESH:D011565
Epithelial cell signaling in Helicobacter pylori infection	54			15		KEGG:05120	NFKBIA	1	54	Psoriasis	MESH:D011565
ErbB signaling pathway	54					KEGG:04012	TGFA	1	54	Psoriasis	MESH:D011565
Focal adhesion	54					KEGG:04510	VEGFA	1	54	Psoriasis	MESH:D011565
Melanoma	54					KEGG:05218	TP53	1	54	Psoriasis	MESH:D011565
Metabolism of xenobiotics by cytochrome P450	54					KEGG:00980	CYP2S1	1	54	Psoriasis	MESH:D011565
Mismatch repair	54			18		KEGG:03430	PCNA	1	54	Psoriasis	MESH:D011565
mTOR signaling pathway	54					KEGG:04150	VEGFA	1	54	Psoriasis	MESH:D011565
Nucleotide excision repair	54					KEGG:03420	PCNA	1	54	Psoriasis	MESH:D011565
Oocyte meiosis	54	4		20		KEGG:04114	PTTG1	1	54	Psoriasis	MESH:D011565
p53 signaling pathway	54	8				KEGG:04115	TP53	1	54	Psoriasis	MESH:D011565
Phagosome	54					KEGG:04145	HLA-C	1	54	Psoriasis	MESH:D011565
Porphyrin and chlorophyll metabolism	54					KEGG:00860	CP	1	54	Psoriasis	MESH:D011565
PPAR signaling pathway	54	7				KEGG:03320	PPARG	1	54	Psoriasis	MESH:D011565
Renin-angiotensin system	54					KEGG:04614	REN	1	54	Psoriasis	MESH:D011565
Shigellosis	54					KEGG:05131	NFKBIA	1	54	Psoriasis	MESH:D011565
Systemic lupus erythematosus	54					KEGG:05322	TNF	1	54	Psoriasis	MESH:D011565
TGF-beta signaling pathway	54					KEGG:04350	TNF	1	54	Psoriasis	MESH:D011565
Tryptophan metabolism	54					KEGG:00380	CAT	1	54	Psoriasis	MESH:D011565
Type II diabetes mellitus	54					KEGG:04930	TNF	1	54	Psoriasis	MESH:D011565
VEGF signaling pathway	54					KEGG:04370	VEGFA	1	54	Psoriasis	MESH:D011565
Viral myocarditis	54		10			KEGG:05416	HLA-C	1	54	Psoriasis	MESH:D011565

## Sheet: GSE13355_GSEA_Psoriasis
NAME	GS<br> follow link to MSigDB	GS DETAILS	SIZE	ES	NES	NOM p-val	FDR q-val	FWER p-val	RANK AT MAX	LEADING EDGE
KEGG_OXIDATIVE_PHOSPHORYLATION	KEGG_OXIDATIVE_PHOSPHORYLATION		110	-0.560967	-1.98342	0	0.0141316	0.011	4987	tags=59%, list=24%, signal=78%
KEGG_PARKINSONS_DISEASE	KEGG_PARKINSONS_DISEASE		106	-0.47028	-1.95828	0.00625	0.0106078	0.015	4793	tags=54%, list=23%, signal=70%
KEGG_RIG_I_LIKE_RECEPTOR_SIGNALING_PATHWAY	KEGG_RIG_I_LIKE_RECEPTOR_SIGNALING_PATHWAY		65	-0.715171	-1.89675	0	0.022324	0.044	2974	tags=29%, list=14%, signal=34%
KEGG_HOMOLOGOUS_RECOMBINATION	KEGG_HOMOLOGOUS_RECOMBINATION		26	-0.681381	-1.83648	0	0.0397611	0.093	4860	tags=62%, list=24%, signal=80%
KEGG_AMINOACYL_TRNA_BIOSYNTHESIS	KEGG_AMINOACYL_TRNA_BIOSYNTHESIS		32	-0.665863	-1.7804	0.00205339	0.0566183	0.15	5188	tags=63%, list=25%, signal=83%
KEGG_PYRIMIDINE_METABOLISM	KEGG_PYRIMIDINE_METABOLISM		88	-0.622875	-1.77721	0	0.0493673	0.153	4156	tags=49%, list=20%, signal=61%
KEGG_CYTOSOLIC_DNA_SENSING_PATHWAY	KEGG_CYTOSOLIC_DNA_SENSING_PATHWAY		51	-0.700045	-1.77254	0	0.0446146	0.158	2908	tags=39%, list=14%, signal=46%
KEGG_ALZHEIMERS_DISEASE	KEGG_ALZHEIMERS_DISEASE		149	-0.398749	-1.77044	0	0.0398348	0.162	4855	tags=47%, list=24%, signal=61%
KEGG_PURINE_METABOLISM	KEGG_PURINE_METABOLISM		149	-0.48648	-1.76038	0.00200401	0.0385872	0.175	3921	tags=38%, list=19%, signal=46%
KEGG_BASE_EXCISION_REPAIR	KEGG_BASE_EXCISION_REPAIR		33	-0.620272	-1.73336	0.00409836	0.0452871	0.22	4846	tags=55%, list=24%, signal=71%
KEGG_ANTIGEN_PROCESSING_AND_PRESENTATION	KEGG_ANTIGEN_PROCESSING_AND_PRESENTATION		81	-0.547265	-1.73306	0.0253411	0.04125	0.22	6146	tags=60%, list=30%, signal=86%
KEGG_GALACTOSE_METABOLISM	KEGG_GALACTOSE_METABOLISM		25	-0.642387	-1.72446	0.00782779	0.0426186	0.238	4721	tags=48%, list=23%, signal=62%
KEGG_PROTEASOME	KEGG_PROTEASOME		42	-0.726245	-1.70884	0	0.0465696	0.273	3650	tags=71%, list=18%, signal=87%
KEGG_NATURAL_KILLER_CELL_MEDIATED_CYTOTOXICITY	KEGG_NATURAL_KILLER_CELL_MEDIATED_CYTOTOXICITY		129	-0.531167	-1.70745	0.0118812	0.0437834	0.275	3563	tags=34%, list=17%, signal=41%
KEGG_EPITHELIAL_CELL_SIGNALING_IN_HELICOBACTER_PYLORI_INFECTION	KEGG_EPITHELIAL_CELL_SIGNALING_IN_HELICOBACTER_PYLORI_INFECTION		62	-0.59046	-1.70402	0.00203252	0.0419417	0.278	2471	tags=29%, list=12%, signal=33%
KEGG_TOLL_LIKE_RECEPTOR_SIGNALING_PATHWAY	KEGG_TOLL_LIKE_RECEPTOR_SIGNALING_PATHWAY		98	-0.645692	-1.69224	0.00198413	0.0450504	0.304	4185	tags=47%, list=20%, signal=59%
KEGG_SELENOAMINO_ACID_METABOLISM	KEGG_SELENOAMINO_ACID_METABOLISM		21	-0.584033	-1.68583	0.0102041	0.0450084	0.311	3339	tags=38%, list=16%, signal=45%
KEGG_MISMATCH_REPAIR	KEGG_MISMATCH_REPAIR		22	-0.656164	-1.66018	0.0123967	0.0552306	0.361	4366	tags=59%, list=21%, signal=75%
KEGG_DNA_REPLICATION	KEGG_DNA_REPLICATION		34	-0.716013	-1.65929	0.0121951	0.0526211	0.363	3921	tags=68%, list=19%, signal=83%
KEGG_OOCYTE_MEIOSIS	KEGG_OOCYTE_MEIOSIS		106	-0.500071	-1.65079	0.00400802	0.0538375	0.376	2874	tags=25%, list=14%, signal=29%
KEGG_PRIMARY_IMMUNODEFICIENCY	KEGG_PRIMARY_IMMUNODEFICIENCY		35	-0.751033	-1.64314	0.004	0.0561315	0.39	1229	tags=34%, list=6%, signal=36%
KEGG_FRUCTOSE_AND_MANNOSE_METABOLISM	KEGG_FRUCTOSE_AND_MANNOSE_METABOLISM		34	-0.620967	-1.63915	0.00399202	0.0555838	0.401	3398	tags=38%, list=16%, signal=46%
KEGG_APOPTOSIS	KEGG_APOPTOSIS		82	-0.540614	-1.63318	0.025641	0.0563202	0.416	3252	tags=38%, list=16%, signal=45%
KEGG_LINOLEIC_ACID_METABOLISM	KEGG_LINOLEIC_ACID_METABOLISM		27	-0.705646	-1.62801	0.0039604	0.0569709	0.431	992	tags=26%, list=5%, signal=27%
KEGG_AUTOIMMUNE_THYROID_DISEASE	KEGG_AUTOIMMUNE_THYROID_DISEASE		49	-0.567041	-1.62387	0.0187266	0.057303	0.437	5903	tags=49%, list=29%, signal=68%
KEGG_RNA_POLYMERASE	KEGG_RNA_POLYMERASE		28	-0.580737	-1.60934	0.0333333	0.0624392	0.479	4106	tags=50%, list=20%, signal=62%
KEGG_NOD_LIKE_RECEPTOR_SIGNALING_PATHWAY	KEGG_NOD_LIKE_RECEPTOR_SIGNALING_PATHWAY		51	-0.750731	-1.60902	0	0.0602912	0.48	2036	tags=41%, list=10%, signal=46%
KEGG_CELL_CYCLE	KEGG_CELL_CYCLE		113	-0.598715	-1.60033	0.0118577	0.0634793	0.501	2654	tags=37%, list=13%, signal=42%
KEGG_LEISHMANIA_INFECTION	KEGG_LEISHMANIA_INFECTION		62	-0.610841	-1.59371	0.0118343	0.0659298	0.527	3207	tags=45%, list=16%, signal=53%
KEGG_SYSTEMIC_LUPUS_ERYTHEMATOSUS	KEGG_SYSTEMIC_LUPUS_ERYTHEMATOSUS		107	-0.512955	-1.58805	0.0201207	0.067813	0.54	5988	tags=59%, list=29%, signal=83%
KEGG_UBIQUITIN_MEDIATED_PROTEOLYSIS	KEGG_UBIQUITIN_MEDIATED_PROTEOLYSIS		122	-0.428692	-1.58488	0.0181452	0.0676191	0.547	4733	tags=39%, list=23%, signal=51%
KEGG_ALLOGRAFT_REJECTION	KEGG_ALLOGRAFT_REJECTION		34	-0.680431	-1.58283	0.0215686	0.0670061	0.551	5903	tags=79%, list=29%, signal=111%
KEGG_DRUG_METABOLISM_OTHER_ENZYMES	KEGG_DRUG_METABOLISM_OTHER_ENZYMES		39	-0.541255	-1.57699	0.010142	0.0683505	0.562	2485	tags=28%, list=12%, signal=32%
KEGG_CYTOKINE_CYTOKINE_RECEPTOR_INTERACTION	KEGG_CYTOKINE_CYTOKINE_RECEPTOR_INTERACTION		245	-0.549462	-1.56284	0.00798403	0.0747267	0.591	2276	tags=27%, list=11%, signal=30%
KEGG_P53_SIGNALING_PATHWAY	KEGG_P53_SIGNALING_PATHWAY		64	-0.592884	-1.56034	0.00787402	0.0743188	0.599	3670	tags=45%, list=18%, signal=55%
KEGG_GLYCOSAMINOGLYCAN_DEGRADATION	KEGG_GLYCOSAMINOGLYCAN_DEGRADATION		21	-0.714038	-1.55549	0.00395257	0.0753277	0.613	217	tags=14%, list=1%, signal=14%
KEGG_HUNTINGTONS_DISEASE	KEGG_HUNTINGTONS_DISEASE		164	-0.352889	-1.55263	0.0614407	0.0755772	0.623	4512	tags=39%, list=22%, signal=50%
KEGG_NUCLEOTIDE_EXCISION_REPAIR	KEGG_NUCLEOTIDE_EXCISION_REPAIR		44	-0.486842	-1.54608	0.07	0.0782532	0.643	4610	tags=45%, list=22%, signal=58%
KEGG_TYPE_I_DIABETES_MELLITUS	KEGG_TYPE_I_DIABETES_MELLITUS		40	-0.620628	-1.54594	0.0233463	0.0763342	0.643	5937	tags=73%, list=29%, signal=102%
KEGG_CHEMOKINE_SIGNALING_PATHWAY	KEGG_CHEMOKINE_SIGNALING_PATHWAY		173	-0.54838	-1.53982	0.0199203	0.0784849	0.655	1647	tags=21%, list=8%, signal=23%
KEGG_GRAFT_VERSUS_HOST_DISEASE	KEGG_GRAFT_VERSUS_HOST_DISEASE		37	-0.67837	-1.53636	0.027668	0.0787123	0.662	5903	tags=81%, list=29%, signal=113%
KEGG_N_GLYCAN_BIOSYNTHESIS	KEGG_N_GLYCAN_BIOSYNTHESIS		42	-0.482649	-1.53268	0.0758483	0.079478	0.666	4723	tags=48%, list=23%, signal=62%
KEGG_JAK_STAT_SIGNALING_PATHWAY	KEGG_JAK_STAT_SIGNALING_PATHWAY		151	-0.434287	-1.53108	0.014	0.0787476	0.669	2918	tags=28%, list=14%, signal=32%
KEGG_PROGESTERONE_MEDIATED_OOCYTE_MATURATION	KEGG_PROGESTERONE_MEDIATED_OOCYTE_MATURATION		82	-0.4554	-1.50879	0.0218688	0.0936671	0.727	2874	tags=24%, list=14%, signal=28%
KEGG_BLADDER_CANCER	KEGG_BLADDER_CANCER		40	-0.564668	-1.49349	0.0275591	0.103847	0.759	2513	tags=30%, list=12%, signal=34%
KEGG_PHENYLALANINE_METABOLISM	KEGG_PHENYLALANINE_METABOLISM		18	-0.62838	-1.49314	0.0352941	0.101828	0.76	1106	tags=33%, list=5%, signal=35%
KEGG_CYSTEINE_AND_METHIONINE_METABOLISM	KEGG_CYSTEINE_AND_METHIONINE_METABOLISM		31	-0.487524	-1.49235	0.0453608	0.100254	0.762	5028	tags=52%, list=24%, signal=68%
KEGG_T_CELL_RECEPTOR_SIGNALING_PATHWAY	KEGG_T_CELL_RECEPTOR_SIGNALING_PATHWAY		107	-0.461791	-1.48724	0.0537849	0.102056	0.772	4501	tags=41%, list=22%, signal=52%
KEGG_PROTEIN_EXPORT	KEGG_PROTEIN_EXPORT		20	-0.504711	-1.48423	0.12731	0.102248	0.775	3101	tags=35%, list=15%, signal=41%
KEGG_VIBRIO_CHOLERAE_INFECTION	KEGG_VIBRIO_CHOLERAE_INFECTION		50	-0.474475	-1.48177	0.0630252	0.102127	0.785	3399	tags=38%, list=16%, signal=45%
KEGG_AMINO_SUGAR_AND_NUCLEOTIDE_SUGAR_METABOLISM	KEGG_AMINO_SUGAR_AND_NUCLEOTIDE_SUGAR_METABOLISM		44	-0.528721	-1.48147	0.0715746	0.100421	0.785	2824	tags=34%, list=14%, signal=39%
KEGG_AMYOTROPHIC_LATERAL_SCLEROSIS_ALS	KEGG_AMYOTROPHIC_LATERAL_SCLEROSIS_ALS		49	-0.383554	-1.47036	0.0422265	0.106418	0.803	3460	tags=33%, list=17%, signal=39%
KEGG_SPLICEOSOME	KEGG_SPLICEOSOME		96	-0.403878	-1.45372	0.146751	0.117075	0.825	4807	tags=39%, list=23%, signal=50%
KEGG_GLYCOSPHINGOLIPID_BIOSYNTHESIS_LACTO_AND_NEOLACTO_SERIES	KEGG_GLYCOSPHINGOLIPID_BIOSYNTHESIS_LACTO_AND_NEOLACTO_SERIES		26	-0.479624	-1.45251	0.039604	0.116154	0.827	1349	tags=12%, list=7%, signal=12%
KEGG_ETHER_LIPID_METABOLISM	KEGG_ETHER_LIPID_METABOLISM		28	-0.527153	-1.45116	0.0157791	0.115155	0.829	992	tags=18%, list=5%, signal=19%
KEGG_FC_EPSILON_RI_SIGNALING_PATHWAY	KEGG_FC_EPSILON_RI_SIGNALING_PATHWAY		75	-0.437613	-1.44857	0.0449219	0.11522	0.834	4162	tags=37%, list=20%, signal=47%
KEGG_HEMATOPOIETIC_CELL_LINEAGE	KEGG_HEMATOPOIETIC_CELL_LINEAGE		83	-0.51848	-1.43661	0.0609037	0.122825	0.851	2342	tags=27%, list=11%, signal=30%
KEGG_ARACHIDONIC_ACID_METABOLISM	KEGG_ARACHIDONIC_ACID_METABOLISM		51	-0.533653	-1.43574	0.0530452	0.121412	0.852	3454	tags=35%, list=17%, signal=42%
KEGG_SPHINGOLIPID_METABOLISM	KEGG_SPHINGOLIPID_METABOLISM		30	-0.518384	-1.43109	0.0704225	0.122603	0.854	4100	tags=47%, list=20%, signal=58%
KEGG_STARCH_AND_SUCROSE_METABOLISM	KEGG_STARCH_AND_SUCROSE_METABOLISM		39	-0.429015	-1.42088	0.0557851	0.129515	0.865	1428	tags=15%, list=7%, signal=16%
KEGG_ALPHA_LINOLENIC_ACID_METABOLISM	KEGG_ALPHA_LINOLENIC_ACID_METABOLISM		17	-0.645365	-1.41887	0.0489796	0.129244	0.867	992	tags=29%, list=5%, signal=31%
KEGG_RNA_DEGRADATION	KEGG_RNA_DEGRADATION		51	-0.427685	-1.41242	0.114108	0.131882	0.874	4576	tags=45%, list=22%, signal=58%
KEGG_ONE_CARBON_POOL_BY_FOLATE	KEGG_ONE_CARBON_POOL_BY_FOLATE		16	-0.598597	-1.38734	0.109804	0.151728	0.906	2316	tags=50%, list=11%, signal=56%
KEGG_LYSOSOME	KEGG_LYSOSOME		115	-0.416909	-1.38238	0.15587	0.154093	0.909	4551	tags=38%, list=22%, signal=49%
KEGG_PORPHYRIN_AND_CHLOROPHYLL_METABOLISM	KEGG_PORPHYRIN_AND_CHLOROPHYLL_METABOLISM		31	-0.45606	-1.38143	0.0617284	0.152691	0.91	3351	tags=39%, list=16%, signal=46%
KEGG_INTESTINAL_IMMUNE_NETWORK_FOR_IGA_PRODUCTION	KEGG_INTESTINAL_IMMUNE_NETWORK_FOR_IGA_PRODUCTION		45	-0.518656	-1.37204	0.105058	0.159109	0.917	3705	tags=47%, list=18%, signal=57%
KEGG_ARGININE_AND_PROLINE_METABOLISM	KEGG_ARGININE_AND_PROLINE_METABOLISM		52	-0.401623	-1.36353	0.0735294	0.165282	0.923	1709	tags=23%, list=8%, signal=25%
KEGG_CITRATE_CYCLE_TCA_CYCLE	KEGG_CITRATE_CYCLE_TCA_CYCLE		29	-0.523578	-1.36293	0.148148	0.163592	0.923	5763	tags=72%, list=28%, signal=100%
KEGG_GLYCOSAMINOGLYCAN_BIOSYNTHESIS_HEPARAN_SULFATE	KEGG_GLYCOSAMINOGLYCAN_BIOSYNTHESIS_HEPARAN_SULFATE		25	-0.459036	-1.35868	0.081761	0.165036	0.928	3319	tags=36%, list=16%, signal=43%
KEGG_PENTOSE_PHOSPHATE_PATHWAY	KEGG_PENTOSE_PHOSPHATE_PATHWAY		26	-0.477156	-1.35523	0.130522	0.166303	0.931	3360	tags=38%, list=16%, signal=46%
KEGG_TRYPTOPHAN_METABOLISM	KEGG_TRYPTOPHAN_METABOLISM		38	-0.466737	-1.34123	0.0570866	0.178252	0.949	968	tags=13%, list=5%, signal=14%
KEGG_GLYCOLYSIS_GLUCONEOGENESIS	KEGG_GLYCOLYSIS_GLUCONEOGENESIS		60	-0.381393	-1.34092	0.125737	0.17602	0.949	3360	tags=30%, list=16%, signal=36%
KEGG_VEGF_SIGNALING_PATHWAY	KEGG_VEGF_SIGNALING_PATHWAY		71	-0.400236	-1.33428	0.103659	0.179722	0.955	4007	tags=28%, list=19%, signal=35%
KEGG_NEUROTROPHIN_SIGNALING_PATHWAY	KEGG_NEUROTROPHIN_SIGNALING_PATHWAY		122	-0.339269	-1.3274	0.116232	0.183809	0.958	4855	tags=36%, list=24%, signal=47%
KEGG_HISTIDINE_METABOLISM	KEGG_HISTIDINE_METABOLISM		27	-0.462599	-1.32733	0.100952	0.181449	0.958	1106	tags=22%, list=5%, signal=23%
KEGG_B_CELL_RECEPTOR_SIGNALING_PATHWAY	KEGG_B_CELL_RECEPTOR_SIGNALING_PATHWAY		71	-0.387192	-1.32291	0.0912698	0.183746	0.96	4091	tags=38%, list=20%, signal=47%
KEGG_TYROSINE_METABOLISM	KEGG_TYROSINE_METABOLISM		39	-0.45362	-1.31842	0.104247	0.185963	0.963	1106	tags=21%, list=5%, signal=22%
KEGG_RIBOFLAVIN_METABOLISM	KEGG_RIBOFLAVIN_METABOLISM		16	-0.555818	-1.24714	0.189899	0.262922	0.987	3398	tags=44%, list=16%, signal=52%
KEGG_ALANINE_ASPARTATE_AND_GLUTAMATE_METABOLISM	KEGG_ALANINE_ASPARTATE_AND_GLUTAMATE_METABOLISM		32	-0.43279	-1.21191	0.213389	0.304984	0.994	4287	tags=44%, list=21%, signal=55%
KEGG_FC_GAMMA_R_MEDIATED_PHAGOCYTOSIS	KEGG_FC_GAMMA_R_MEDIATED_PHAGOCYTOSIS		87	-0.376585	-1.20912	0.230924	0.304535	0.994	4604	tags=45%, list=22%, signal=57%
KEGG_BUTANOATE_METABOLISM	KEGG_BUTANOATE_METABOLISM		31	-0.438914	-1.20629	0.236111	0.30472	0.994	2987	tags=23%, list=14%, signal=26%
KEGG_PRION_DISEASES	KEGG_PRION_DISEASES		35	-0.417358	-1.18646	0.242604	0.328719	0.995	2670	tags=29%, list=13%, signal=33%
KEGG_RETINOL_METABOLISM	KEGG_RETINOL_METABOLISM		49	-0.37755	-1.17113	0.207031	0.346614	0.996	931	tags=14%, list=5%, signal=15%
KEGG_INSULIN_SIGNALING_PATHWAY	KEGG_INSULIN_SIGNALING_PATHWAY		131	-0.307774	-1.16718	0.2079	0.347446	0.996	3150	tags=21%, list=15%, signal=25%
KEGG_REGULATION_OF_AUTOPHAGY	KEGG_REGULATION_OF_AUTOPHAGY		33	-0.302717	-1.15381	0.271484	0.362166	0.997	3361	tags=18%, list=16%, signal=22%
KEGG_ABC_TRANSPORTERS	KEGG_ABC_TRANSPORTERS		44	-0.356113	-1.1468	0.224033	0.368547	0.997	962	tags=16%, list=5%, signal=17%
KEGG_ASTHMA	KEGG_ASTHMA		27	-0.443021	-1.13583	0.299213	0.380458	0.999	5903	tags=70%, list=29%, signal=98%
KEGG_PATHWAYS_IN_CANCER	KEGG_PATHWAYS_IN_CANCER		315	-0.276587	-1.1345	0.198795	0.378226	0.999	2989	tags=19%, list=15%, signal=22%
KEGG_MAPK_SIGNALING_PATHWAY	KEGG_MAPK_SIGNALING_PATHWAY		256	-0.2486	-1.13056	0.200389	0.379542	0.999	4048	tags=20%, list=20%, signal=25%
KEGG_PRIMARY_BILE_ACID_BIOSYNTHESIS	KEGG_PRIMARY_BILE_ACID_BIOSYNTHESIS		16	-0.416176	-1.12295	0.286275	0.386327	0.999	431	tags=13%, list=2%, signal=13%
KEGG_O_GLYCAN_BIOSYNTHESIS	KEGG_O_GLYCAN_BIOSYNTHESIS		29	-0.386038	-1.11589	0.287474	0.392436	0.999	3693	tags=28%, list=18%, signal=34%
KEGG_PANCREATIC_CANCER	KEGG_PANCREATIC_CANCER		69	-0.334021	-1.10556	0.304802	0.403533	0.999	2651	tags=25%, list=13%, signal=28%
KEGG_COMPLEMENT_AND_COAGULATION_CASCADES	KEGG_COMPLEMENT_AND_COAGULATION_CASCADES		66	-0.381864	-1.10504	0.348697	0.400116	0.999	2324	tags=21%, list=11%, signal=24%
KEGG_GLUTATHIONE_METABOLISM	KEGG_GLUTATHIONE_METABOLISM		45	-0.398988	-1.09694	0.339623	0.407552	0.999	3581	tags=38%, list=17%, signal=46%
KEGG_LEUKOCYTE_TRANSENDOTHELIAL_MIGRATION	KEGG_LEUKOCYTE_TRANSENDOTHELIAL_MIGRATION		107	-0.317018	-1.09079	0.321357	0.412172	0.999	2023	tags=17%, list=10%, signal=19%
KEGG_CELL_ADHESION_MOLECULES_CAMS	KEGG_CELL_ADHESION_MOLECULES_CAMS		125	-0.336982	-1.08196	0.30754	0.420684	0.999	2023	tags=20%, list=10%, signal=22%
KEGG_PANTOTHENATE_AND_COA_BIOSYNTHESIS	KEGG_PANTOTHENATE_AND_COA_BIOSYNTHESIS		16	-0.442543	-1.07658	0.330206	0.424187	0.999	3991	tags=31%, list=19%, signal=39%
KEGG_LONG_TERM_DEPRESSION	KEGG_LONG_TERM_DEPRESSION		66	-0.299077	-1.06926	0.329832	0.43073	0.999	3508	tags=21%, list=17%, signal=25%
KEGG_STEROID_BIOSYNTHESIS	KEGG_STEROID_BIOSYNTHESIS		16	-0.49983	-1.06798	0.404297	0.4284	0.999	2479	tags=38%, list=12%, signal=43%
KEGG_GLIOMA	KEGG_GLIOMA		63	-0.297896	-1.06703	0.32996	0.425549	0.999	4897	tags=43%, list=24%, signal=56%
KEGG_GNRH_SIGNALING_PATHWAY	KEGG_GNRH_SIGNALING_PATHWAY		97	-0.276378	-1.06304	0.350913	0.427746	0.999	4162	tags=24%, list=20%, signal=30%
KEGG_PATHOGENIC_ESCHERICHIA_COLI_INFECTION	KEGG_PATHOGENIC_ESCHERICHIA_COLI_INFECTION		43	-0.287862	-1.06065	0.355509	0.427044	0.999	4140	tags=30%, list=20%, signal=38%
KEGG_TYPE_II_DIABETES_MELLITUS	KEGG_TYPE_II_DIABETES_MELLITUS		44	-0.309377	-1.05926	0.355236	0.425148	0.999	4034	tags=25%, list=20%, signal=31%
KEGG_CHRONIC_MYELOID_LEUKEMIA	KEGG_CHRONIC_MYELOID_LEUKEMIA		72	-0.306138	-1.02458	0.443548	0.471376	0.999	4921	tags=42%, list=24%, signal=55%
KEGG_GLYCOSYLPHOSPHATIDYLINOSITOL_GPI_ANCHOR_BIOSYNTHESIS	KEGG_GLYCOSYLPHOSPHATIDYLINOSITOL_GPI_ANCHOR_BIOSYNTHESIS		24	-0.422468	-1.00473	0.487395	0.498245	1	4147	tags=33%, list=20%, signal=42%
KEGG_ACUTE_MYELOID_LEUKEMIA	KEGG_ACUTE_MYELOID_LEUKEMIA		56	-0.316232	-1.0022	0.478958	0.497749	1	4048	tags=43%, list=20%, signal=53%
KEGG_SNARE_INTERACTIONS_IN_VESICULAR_TRANSPORT	KEGG_SNARE_INTERACTIONS_IN_VESICULAR_TRANSPORT		34	-0.278021	-0.989119	0.46493	0.512702	1	5549	tags=41%, list=27%, signal=56%
KEGG_ASCORBATE_AND_ALDARATE_METABOLISM	KEGG_ASCORBATE_AND_ALDARATE_METABOLISM		16	-0.35809	-0.98666	0.493952	0.51128	1	3265	tags=25%, list=16%, signal=30%
KEGG_STEROID_HORMONE_BIOSYNTHESIS	KEGG_STEROID_HORMONE_BIOSYNTHESIS		45	-0.360166	-0.965459	0.525097	0.539744	1	982	tags=16%, list=5%, signal=16%
KEGG_DRUG_METABOLISM_CYTOCHROME_P450	KEGG_DRUG_METABOLISM_CYTOCHROME_P450		61	-0.323085	-0.957239	0.521298	0.548012	1	2237	tags=21%, list=11%, signal=24%
KEGG_GLYCEROPHOSPHOLIPID_METABOLISM	KEGG_GLYCEROPHOSPHOLIPID_METABOLISM		64	-0.255538	-0.951179	0.535714	0.552029	1	2059	tags=11%, list=10%, signal=12%
KEGG_NON_SMALL_CELL_LUNG_CANCER	KEGG_NON_SMALL_CELL_LUNG_CANCER		52	-0.269188	-0.940306	0.583333	0.564814	1	4408	tags=33%, list=21%, signal=41%
KEGG_PENTOSE_AND_GLUCURONATE_INTERCONVERSIONS	KEGG_PENTOSE_AND_GLUCURONATE_INTERCONVERSIONS		18	-0.327313	-0.929044	0.531381	0.578321	1	3265	tags=17%, list=16%, signal=20%
KEGG_GLYOXYLATE_AND_DICARBOXYLATE_METABOLISM	KEGG_GLYOXYLATE_AND_DICARBOXYLATE_METABOLISM		15	-0.391415	-0.928145	0.559761	0.574801	1	3810	tags=47%, list=18%, signal=57%
KEGG_METABOLISM_OF_XENOBIOTICS_BY_CYTOCHROME_P450	KEGG_METABOLISM_OF_XENOBIOTICS_BY_CYTOCHROME_P450		60	-0.31292	-0.924687	0.600402	0.575315	1	2237	tags=20%, list=11%, signal=22%
KEGG_LYSINE_DEGRADATION	KEGG_LYSINE_DEGRADATION		43	-0.286087	-0.915368	0.568789	0.584687	1	3978	tags=28%, list=19%, signal=35%
KEGG_NEUROACTIVE_LIGAND_RECEPTOR_INTERACTION	KEGG_NEUROACTIVE_LIGAND_RECEPTOR_INTERACTION		252	-0.241427	-0.878803	0.650295	0.638429	1	1753	tags=8%, list=9%, signal=9%
KEGG_MTOR_SIGNALING_PATHWAY	KEGG_MTOR_SIGNALING_PATHWAY		46	-0.265773	-0.845783	0.707217	0.684738	1	4007	tags=28%, list=19%, signal=35%
KEGG_PYRUVATE_METABOLISM	KEGG_PYRUVATE_METABOLISM		40	-0.242472	-0.788804	0.708502	0.768746	1	5851	tags=43%, list=28%, signal=59%
KEGG_TERPENOID_BACKBONE_BIOSYNTHESIS	KEGG_TERPENOID_BACKBONE_BIOSYNTHESIS		15	-0.346254	-0.788329	0.690335	0.762946	1	162	tags=7%, list=1%, signal=7%
KEGG_NICOTINATE_AND_NICOTINAMIDE_METABOLISM	KEGG_NICOTINATE_AND_NICOTINAMIDE_METABOLISM		21	-0.283535	-0.78295	0.799603	0.764761	1	3333	tags=24%, list=16%, signal=28%
KEGG_RENAL_CELL_CARCINOMA	KEGG_RENAL_CELL_CARCINOMA		69	-0.22499	-0.782723	0.812627	0.759	1	4897	tags=33%, list=24%, signal=44%
KEGG_OLFACTORY_TRANSDUCTION	KEGG_OLFACTORY_TRANSDUCTION		114	-0.209964	-0.742724	0.750487	0.808056	1	8066	tags=46%, list=39%, signal=75%

## Sheet: GSE13355_GSEA_Control
NAME	GS<br> follow link to MSigDB	GS DETAILS	SIZE	ES	NES	NOM p-val	FDR q-val	FWER p-val	RANK AT MAX	LEADING EDGE
KEGG_TIGHT_JUNCTION	KEGG_TIGHT_JUNCTION		125	0.420824	1.51226	0.0155945	1	0.715	3077	tags=27%, list=15%, signal=32%
KEGG_ADHERENS_JUNCTION	KEGG_ADHERENS_JUNCTION		73	0.44598	1.50468	0.0376648	0.930303	0.728	5048	tags=40%, list=24%, signal=52%
KEGG_GAP_JUNCTION	KEGG_GAP_JUNCTION		75	0.453433	1.49867	0.0289017	0.649354	0.737	4206	tags=37%, list=20%, signal=47%
KEGG_ALDOSTERONE_REGULATED_SODIUM_REABSORPTION	KEGG_ALDOSTERONE_REGULATED_SODIUM_REABSORPTION		40	0.55585	1.48975	0.0193424	0.518961	0.751	2599	tags=28%, list=13%, signal=31%
KEGG_DILATED_CARDIOMYOPATHY	KEGG_DILATED_CARDIOMYOPATHY		89	0.473926	1.47259	0.0332681	0.471712	0.782	3279	tags=29%, list=16%, signal=35%
KEGG_FOCAL_ADHESION	KEGG_FOCAL_ADHESION		188	0.444002	1.45825	0.0726577	0.43391	0.807	4056	tags=38%, list=20%, signal=47%
KEGG_HYPERTROPHIC_CARDIOMYOPATHY_HCM	KEGG_HYPERTROPHIC_CARDIOMYOPATHY_HCM		82	0.455652	1.44714	0.0533597	0.403237	0.819	3013	tags=27%, list=15%, signal=31%
KEGG_CALCIUM_SIGNALING_PATHWAY	KEGG_CALCIUM_SIGNALING_PATHWAY		171	0.370041	1.41455	0.0218254	0.439707	0.861	3004	tags=23%, list=15%, signal=27%
KEGG_ARRHYTHMOGENIC_RIGHT_VENTRICULAR_CARDIOMYOPATHY_ARVC	KEGG_ARRHYTHMOGENIC_RIGHT_VENTRICULAR_CARDIOMYOPATHY_ARVC		73	0.415384	1.39266	0.0517928	0.452009	0.899	4026	tags=32%, list=20%, signal=39%
KEGG_AXON_GUIDANCE	KEGG_AXON_GUIDANCE		127	0.363736	1.39122	0.0473485	0.410066	0.899	3070	tags=28%, list=15%, signal=32%
KEGG_NOTCH_SIGNALING_PATHWAY	KEGG_NOTCH_SIGNALING_PATHWAY		41	0.461625	1.38197	0.159696	0.395073	0.907	5359	tags=51%, list=26%, signal=69%
KEGG_WNT_SIGNALING_PATHWAY	KEGG_WNT_SIGNALING_PATHWAY		144	0.380219	1.34419	0.0857143	0.452129	0.934	4080	tags=32%, list=20%, signal=40%
KEGG_CARDIAC_MUSCLE_CONTRACTION	KEGG_CARDIAC_MUSCLE_CONTRACTION		70	0.366358	1.33787	0.133333	0.432548	0.937	1061	tags=11%, list=5%, signal=12%
KEGG_DORSO_VENTRAL_AXIS_FORMATION	KEGG_DORSO_VENTRAL_AXIS_FORMATION		23	0.402099	1.31624	0.13347	0.451335	0.951	5127	tags=35%, list=25%, signal=46%
KEGG_BASAL_CELL_CARCINOMA	KEGG_BASAL_CELL_CARCINOMA		53	0.417003	1.31185	0.0897704	0.431073	0.953	5387	tags=53%, list=26%, signal=71%
KEGG_REGULATION_OF_ACTIN_CYTOSKELETON	KEGG_REGULATION_OF_ACTIN_CYTOSKELETON		196	0.313777	1.30333	0.111753	0.421289	0.96	4266	tags=31%, list=21%, signal=38%
KEGG_MELANOMA	KEGG_MELANOMA		71	0.380887	1.29154	0.101923	0.420459	0.967	3153	tags=27%, list=15%, signal=31%
KEGG_TGF_BETA_SIGNALING_PATHWAY	KEGG_TGF_BETA_SIGNALING_PATHWAY		82	0.359087	1.25334	0.148515	0.478749	0.982	4065	tags=35%, list=20%, signal=44%
KEGG_MELANOGENESIS	KEGG_MELANOGENESIS		98	0.358135	1.23806	0.151163	0.486583	0.983	4114	tags=36%, list=20%, signal=44%
KEGG_TASTE_TRANSDUCTION	KEGG_TASTE_TRANSDUCTION		44	0.354391	1.21419	0.23431	0.514014	0.989	4984	tags=25%, list=24%, signal=33%
KEGG_ECM_RECEPTOR_INTERACTION	KEGG_ECM_RECEPTOR_INTERACTION		81	0.398336	1.17715	0.250509	0.57469	0.994	4026	tags=38%, list=20%, signal=47%
KEGG_LONG_TERM_POTENTIATION	KEGG_LONG_TERM_POTENTIATION		68	0.295334	1.14452	0.247126	0.625573	0.998	4056	tags=25%, list=20%, signal=31%
KEGG_VASCULAR_SMOOTH_MUSCLE_CONTRACTION	KEGG_VASCULAR_SMOOTH_MUSCLE_CONTRACTION		110	0.343995	1.14137	0.260784	0.60598	0.999	2727	tags=24%, list=13%, signal=27%
KEGG_PROSTATE_CANCER	KEGG_PROSTATE_CANCER		87	0.348242	1.13349	0.288538	0.598768	0.999	2851	tags=30%, list=14%, signal=35%
KEGG_ENDOMETRIAL_CANCER	KEGG_ENDOMETRIAL_CANCER		51	0.344252	1.08909	0.368932	0.674667	0.999	2765	tags=24%, list=13%, signal=27%
KEGG_INOSITOL_PHOSPHATE_METABOLISM	KEGG_INOSITOL_PHOSPHATE_METABOLISM		46	0.320729	1.07738	0.357564	0.676571	0.999	1108	tags=13%, list=5%, signal=14%
KEGG_PPAR_SIGNALING_PATHWAY	KEGG_PPAR_SIGNALING_PATHWAY		66	0.413602	1.06933	0.371094	0.670436	0.999	1369	tags=21%, list=7%, signal=23%
KEGG_THYROID_CANCER	KEGG_THYROID_CANCER		29	0.324827	1.06436	0.355865	0.657781	0.999	1848	tags=17%, list=9%, signal=19%
KEGG_GLYCOSAMINOGLYCAN_BIOSYNTHESIS_KERATAN_SULFATE	KEGG_GLYCOSAMINOGLYCAN_BIOSYNTHESIS_KERATAN_SULFATE		15	0.354678	1.05076	0.38055	0.663844	0.999	2730	tags=20%, list=13%, signal=23%
KEGG_RIBOSOME	KEGG_RIBOSOME		79	0.315193	1.04467	0.417323	0.65453	0.999	8613	tags=76%, list=42%, signal=130%
KEGG_GLYCEROLIPID_METABOLISM	KEGG_GLYCEROLIPID_METABOLISM		43	0.320379	1.02488	0.375701	0.676397	1	3509	tags=30%, list=17%, signal=36%
KEGG_COLORECTAL_CANCER	KEGG_COLORECTAL_CANCER		61	0.336052	1.01802	0.448343	0.668875	1	2765	tags=25%, list=13%, signal=28%
KEGG_NITROGEN_METABOLISM	KEGG_NITROGEN_METABOLISM		23	0.362634	1.01751	0.406814	0.649716	1	4699	tags=39%, list=23%, signal=51%
KEGG_ENDOCYTOSIS	KEGG_ENDOCYTOSIS		157	0.253437	1.00966	0.438224	0.64748	1	3918	tags=27%, list=19%, signal=33%
KEGG_SMALL_CELL_LUNG_CANCER	KEGG_SMALL_CELL_LUNG_CANCER		82	0.304183	1.00171	0.442561	0.644662	1	2668	tags=26%, list=13%, signal=29%
KEGG_PROPANOATE_METABOLISM	KEGG_PROPANOATE_METABOLISM		31	0.344319	0.990016	0.467836	0.650118	1	2300	tags=23%, list=11%, signal=25%
KEGG_ADIPOCYTOKINE_SIGNALING_PATHWAY	KEGG_ADIPOCYTOKINE_SIGNALING_PATHWAY		66	0.297724	0.989391	0.476895	0.633842	1	1369	tags=15%, list=7%, signal=16%
KEGG_FATTY_ACID_METABOLISM	KEGG_FATTY_ACID_METABOLISM		39	0.33846	0.988886	0.480808	0.618062	1	2514	tags=21%, list=12%, signal=23%
KEGG_VASOPRESSIN_REGULATED_WATER_REABSORPTION	KEGG_VASOPRESSIN_REGULATED_WATER_REABSORPTION		44	0.293553	0.977275	0.5	0.624292	1	3463	tags=25%, list=17%, signal=30%
KEGG_BIOSYNTHESIS_OF_UNSATURATED_FATTY_ACIDS	KEGG_BIOSYNTHESIS_OF_UNSATURATED_FATTY_ACIDS		19	0.46066	0.974648	0.526316	0.613562	1	1092	tags=21%, list=5%, signal=22%
KEGG_PHOSPHATIDYLINOSITOL_SIGNALING_SYSTEM	KEGG_PHOSPHATIDYLINOSITOL_SIGNALING_SYSTEM		67	0.276537	0.964723	0.517045	0.618081	1	1424	tags=12%, list=7%, signal=13%
KEGG_HEDGEHOG_SIGNALING_PATHWAY	KEGG_HEDGEHOG_SIGNALING_PATHWAY		53	0.271031	0.951567	0.567568	0.626791	1	5387	tags=40%, list=26%, signal=54%
KEGG_ERBB_SIGNALING_PATHWAY	KEGG_ERBB_SIGNALING_PATHWAY		85	0.26138	0.942749	0.559118	0.628004	1	3032	tags=21%, list=15%, signal=25%
KEGG_PROXIMAL_TUBULE_BICARBONATE_RECLAMATION	KEGG_PROXIMAL_TUBULE_BICARBONATE_RECLAMATION		23	0.322892	0.915223	0.580709	0.662871	1	480	tags=9%, list=2%, signal=9%
KEGG_GLYCINE_SERINE_AND_THREONINE_METABOLISM	KEGG_GLYCINE_SERINE_AND_THREONINE_METABOLISM		31	0.331672	0.90867	0.585062	0.659871	1	1229	tags=16%, list=6%, signal=17%
KEGG_VIRAL_MYOCARDITIS	KEGG_VIRAL_MYOCARDITIS		67	0.270498	0.891139	0.624498	0.675489	1	1128	tags=12%, list=5%, signal=13%
KEGG_VALINE_LEUCINE_AND_ISOLEUCINE_DEGRADATION	KEGG_VALINE_LEUCINE_AND_ISOLEUCINE_DEGRADATION		43	0.34865	0.865817	0.630738	0.705832	1	4679	tags=40%, list=23%, signal=51%
KEGG_GLYCOSPHINGOLIPID_BIOSYNTHESIS_GANGLIO_SERIES	KEGG_GLYCOSPHINGOLIPID_BIOSYNTHESIS_GANGLIO_SERIES		15	0.293469	0.842249	0.674948	0.730134	1	5891	tags=33%, list=29%, signal=47%
KEGG_PEROXISOME	KEGG_PEROXISOME		72	0.286846	0.814786	0.646586	0.760603	1	1770	tags=15%, list=9%, signal=17%
KEGG_RENIN_ANGIOTENSIN_SYSTEM	KEGG_RENIN_ANGIOTENSIN_SYSTEM		16	0.367408	0.80638	0.75822	0.758669	1	2754	tags=31%, list=13%, signal=36%
KEGG_BETA_ALANINE_METABOLISM	KEGG_BETA_ALANINE_METABOLISM		22	0.274057	0.779675	0.714567	0.784411	1	2224	tags=18%, list=11%, signal=20%
KEGG_MATURITY_ONSET_DIABETES_OF_THE_YOUNG	KEGG_MATURITY_ONSET_DIABETES_OF_THE_YOUNG		19	0.252467	0.726989	0.781893	0.842683	1	1253	tags=5%, list=6%, signal=6%
KEGG_BASAL_TRANSCRIPTION_FACTORS	KEGG_BASAL_TRANSCRIPTION_FACTORS		33	0.24632	0.721745	0.829077	0.83298	1	4780	tags=27%, list=23%, signal=35%
