# Supplementary material for: Cogena, a novel tool for co-expressed gene-set enrichment analysis, applied to drug repositioning and drug mode of action discovery
Source: BMC Genomics. 2016 May 27;17:414. doi: 10.1186/s12864-016-2737-8 (PMC4884357; doi:10.1186/s12864-016-2737-8)
Supplement: Additional file 6: Table S2. — Results of drug repositioning for psoriasis based on CMap and NFFinder for GSE13355. The drug repositioning results by CMap and NFFinder are shown. (XLS 972 kb) [file 12864_2016_2737_MOESM6_ESM.xls]

## Sheet: GSE13355_by cmap name_negative
real_rank	rank	cmap name	mean	n	enrichment	p	specificity	percent non-null
1	2	LY-294002	-0.362	61	-0.438	0	0.0982	67
2	5	apigenin	-0.705	4	-0.895	0.00022	0.0163	100
3	7	sirolimus	-0.293	44	-0.312	0.00032	0.2945	70
4	8	luteolin	-0.651	4	-0.881	0.00048	0.0057	100
5	9	Prestwick-1084	-0.602	4	-0.875	0.00052	0	100
6	12	amiodarone	-0.584	5	-0.804	0.00064	0	100
7	13	chrysin	-0.68	3	-0.923	0.00076	0	100
8	20	resveratrol	-0.509	9	-0.588	0.00178	0.1019	88
9	21	harmine	-0.653	4	-0.819	0.00199	0.0055	100
10	23	medrysone	-0.575	6	-0.692	0.00211	0.0541	100
11	32	repaglinide	-0.596	4	-0.784	0.00434	0.0049	100
12	33	methotrexate	-0.361	8	-0.572	0.00515	0.0343	62
13	34	ifenprodil	-0.557	4	-0.775	0.00527	0.023	100
14	35	zimeldine	-0.502	5	-0.7	0.00533	0.0275	100
15	36	meticrane	-0.671	5	-0.696	0.00565	0.0439	100
16	38	bisacodyl	-0.575	4	-0.769	0.00571	0.0403	100
17	39	chlorpromazine	-0.376	19	-0.378	0.0059	0.0192	73
18	40	antimycin A	-0.519	5	-0.689	0.00661	0.0448	100
19	41	ethotoin	-0.553	6	-0.637	0.00663	0.0367	100
20	42	acepromazine	-0.583	4	-0.758	0.00696	0.0056	100
	46	cycloserine	-0.597	4	-0.747	0.00818	0.0165	100
	47	phenoxybenzamine	-0.495	4	-0.73	0.0107	0.1636	100
	49	deferoxamine	-0.382	8	-0.535	0.01131	0.0245	87
	50	fenoprofen	-0.431	6	-0.611	0.01152	0.0612	83
	52	CP-690334-01	-0.22	8	-0.531	0.01228	0.0816	50
	53	meclozine	-0.517	5	-0.65	0.01288	0.044	100
	56	hesperetin	-0.54	5	-0.643	0.01446	0.0318	100
	57	amoxapine	-0.546	5	-0.642	0.01478	0.0192	100
	59	talampicillin	-0.622	4	-0.706	0.01554	0.0374	100
	62	methazolamide	-0.559	4	-0.704	0.01583	0.0243	100
	65	(-)-MK-801	-0.547	4	-0.7	0.01701	0.0162	100
	66	omeprazole	-0.587	4	-0.698	0.01755	0.0542	100
	68	procaine	-0.594	5	-0.631	0.0178	0.1218	100
	69	trazodone	-0.67	3	-0.794	0.01785	0.0843	100
	73	apramycin	-0.626	4	-0.692	0.01922	0.0806	100
	76	thioguanosine	-0.493	4	-0.685	0.02127	0.1197	75
	78	0198306-0000	-0.523	4	-0.681	0.02268	0.0284	100
	80	metamizole sodium	-0.439	6	-0.569	0.0231	0.1947	83
	82	acetazolamide	-0.342	4	-0.678	0.02377	0.0111	75
	84	promethazine	-0.551	4	-0.678	0.02393	0.0833	100
	85	cyproterone	-0.521	4	-0.677	0.02425	0.0695	100
	88	nipecotic acid	-0.496	4	-0.673	0.02544	0.0426	100
	89	pentoxyverine	-0.492	4	-0.672	0.02586	0.0558	75
	90	roxithromycin	-0.571	4	-0.671	0.0262	0.0944	100
	92	thalidomide	-0.421	7	-0.52	0.02665	0.0538	85
	93	piperlongumine	-0.688	2	-0.884	0.02682	0.0317	100
	94	ronidazole	-0.586	3	-0.762	0.02772	0.0474	100
	95	dacarbazine	-0.51	4	-0.665	0.02847	0.0311	75
	98	tridihexethyl	-0.433	4	-0.661	0.0299	0.0505	100
	102	nifedipine	-0.384	7	-0.511	0.0308	0.025	71
	103	guaifenesin	-0.325	6	-0.552	0.03087	0.0979	66
	105	dequalinium chloride	-0.592	4	-0.656	0.03203	0.1035	100
	109	methacholine chloride	-0.518	3	-0.744	0.03413	0.0681	100
	111	cortisone	-0.523	3	-0.742	0.03539	0.0367	100
	112	quinethazone	-0.445	4	-0.649	0.03607	0.0947	100
	113	N-acetyl-L-leucine	-0.592	4	-0.648	0.03642	0.0863	100
	114	edrophonium chloride	-0.401	5	-0.584	0.03677	0.0396	80
	116	pancuronium bromide	-0.388	4	-0.646	0.03744	0.0741	75
	118	quinostatin	-0.593	2	-0.862	0.03789	0.2366	100
	121	sulfinpyrazone	-0.498	4	-0.64	0.03995	0.0769	100
	123	ginkgolide A	-0.588	4	-0.64	0.0404	0.2	100
	128	monobenzone	-0.47	4	-0.631	0.0451	0.0811	100
	129	trioxysalen	-0.555	4	-0.631	0.04518	0.132	100
	130	propylthiouracil	-0.552	4	-0.63	0.04573	0.1198	100
	131	scopolamine N-oxide	-0.399	5	-0.567	0.04614	0.128	80
	136	clotrimazole	-0.259	5	-0.563	0.04864	0.0985	60
	137	etomidate	-0.564	3	-0.711	0.04891	0.1035	100
	138	ursodeoxycholic acid	-0.592	3	-0.711	0.04915	0.0357	100
	139	fusaric acid	-0.523	4	-0.624	0.04953	0.082	100
	140	famprofazone	-0.443	6	-0.52	0.05016	0.1437	83
	141	levamisole	-0.37	4	-0.616	0.05461	0.1083	75
	142	rolitetracycline	-0.525	4	-0.615	0.05544	0.1285	100
	144	clomipramine	-0.444	4	-0.614	0.0565	0.1298	75
	145	latamoxef	-0.539	3	-0.696	0.05689	0.0862	100
	146	Prestwick-685	-0.431	5	-0.55	0.05804	0.1053	80
	147	meclofenoxate	-0.425	6	-0.506	0.06047	0.2624	83
	149	carbamazepine	-0.363	8	-0.442	0.0617	0.0606	75
	150	moxisylyte	-0.352	5	-0.545	0.06184	0.1083	60
	153	tobramycin	-0.53	4	-0.605	0.06306	0.1573	100
	155	6-azathymine	-0.58	4	-0.604	0.06376	0.1322	100
	159	lanatoside C	-0.294	6	-0.501	0.06488	0.2234	83
	161	papaverine	-0.501	4	-0.601	0.06595	0.0755	100
	169	sitosterol	-0.476	4	-0.595	0.07183	0.2041	75
	172	parthenolide	-0.216	4	-0.592	0.07432	0.3379	50
	173	piromidic acid	-0.374	4	-0.592	0.0744	0.1337	75
	174	azacitidine	-0.53	3	-0.665	0.07497	0.3077	100
	176	diltiazem	-0.474	5	-0.53	0.0757	0.2344	80
	177	simvastatin	-0.342	4	-0.587	0.07834	0.1133	75
	178	clobetasol	-0.488	3	-0.659	0.07868	0.0662	100
	179	oxaprozin	-0.343	6	-0.486	0.0791	0.0634	83
	180	ouabain	-0.399	4	-0.586	0.07977	0.1667	75
	181	verteporfin	-0.569	3	-0.657	0.07982	0.2267	100
	182	0175029-0000	-0.431	6	-0.486	0.08019	0.3592	83
	183	pargyline	-0.459	4	-0.585	0.08067	0.2216	75
	187	niclosamide	-0.374	5	-0.521	0.08433	0.2645	60
	188	difenidol	-0.486	3	-0.651	0.08459	0.1611	100
	194	tanespimycin	-0.205	62	-0.155	0.09223	0.8656	51
	196	imipramine	-0.422	4	-0.573	0.09256	0.1022	75
	198	alprenolol	-0.244	4	-0.571	0.09397	0.0896	50
	200	pipenzolate bromide	-0.391	4	-0.57	0.09473	0.1486	75
	201	CP-645525-01	-0.421	3	-0.64	0.09492	0.1194	100
	204	fluvoxamine	-0.472	4	-0.568	0.09678	0.1286	75
	206	naringin	-0.43	4	-0.566	0.09875	0.1893	75
	207	heliotrine	-0.338	6	-0.468	0.09996	0.1741	66
	208	epirizole	-0.244	5	-0.505	0.10243	0.0914	60
	210	dextromethorphan	-0.472	4	-0.561	0.10412	0.2132	75
	211	eucatropine	-0.456	6	-0.464	0.10512	0.4896	83
	212	Y-27632	-0.532	2	-0.769	0.10537	0.1585	100
	215	Prestwick-674	-0.341	6	-0.462	0.10802	0.2892	66
	217	hydroxyachillin	-0.335	4	-0.555	0.1107	0.0599	75
	219	morantel	-0.535	5	-0.499	0.11116	0.481	80
	220	deptropine	-0.446	4	-0.555	0.1114	0.2388	75
	221	rimexolone	-0.485	4	-0.554	0.11198	0.3627	75
	222	ketanserin	-0.416	4	-0.553	0.11289	0.1237	75
	224	tyloxapol	-0.463	4	-0.552	0.11401	0.3911	75
	227	chloropyramine	-0.36	4	-0.549	0.11797	0.1776	75
	229	galantamine	-0.351	4	-0.548	0.11946	0.1027	75
	230	napelline	-0.474	4	-0.548	0.11946	0.1525	75
	231	caffeic acid	-0.452	3	-0.617	0.11948	0.1667	100
	232	phthalylsulfathiazole	-0.483	5	-0.493	0.11952	0.6131	80
	234	phensuximide	-0.227	4	-0.547	0.12113	0.1714	50
	235	4,5-dianilinophthalimide	-0.522	2	-0.752	0.12217	0.1587	100
	236	phenformin	-0.247	7	-0.421	0.12315	0.1286	71
	237	proscillaridin	-0.439	3	-0.614	0.12367	0.2727	100
	239	piperidolate	-0.44	3	-0.613	0.12437	0.3196	66
	242	cyanocobalamin	-0.435	4	-0.542	0.12612	0.1027	75
	243	0173570-0000	-0.325	6	-0.449	0.12806	0.3212	83
	244	alsterpaullone	-0.445	3	-0.608	0.13054	0.4571	66
	248	nialamide	-0.387	4	-0.532	0.13895	0.2388	75
	249	gramine	-0.365	4	-0.531	0.14011	0.1202	75
	250	aceclofenac	-0.328	4	-0.53	0.14174	0.1024	75
	251	lymecycline	-0.417	4	-0.53	0.14174	0.2312	75
	252	ketoprofen	-0.323	6	-0.44	0.14209	0.1099	83
	253	canavanine	-0.453	3	-0.598	0.1439	0.1598	100
	254	0179445-0000	-0.28	8	-0.384	0.1447	0.1892	62
	255	atovaquone	-0.448	3	-0.597	0.14528	0.2378	100
	256	vidarabine	-0.35	4	-0.527	0.14548	0.175	75
	259	procyclidine	-0.397	4	-0.526	0.14723	0.1379	75
	260	skimmianine	-0.435	4	-0.526	0.14723	0.3579	75
	262	fenspiride	-0.245	5	-0.474	0.14839	0.3058	60
	263	flunarizine	-0.435	4	-0.524	0.14977	0.2667	75
	264	etacrynic acid	-0.308	3	-0.594	0.15007	0.1557	66
	265	risperidone	-0.447	3	-0.593	0.15049	0.1	66
	267	guanfacine	-0.258	5	-0.473	0.15186	0.2486	60
	268	sulfachlorpyridazine	-0.299	5	-0.472	0.1532	0.2192	60
	269	hydrastine hydrochloride	-0.388	4	-0.521	0.15375	0.2171	75
	270	dipyridamole	-0.379	6	-0.433	0.1543	0.3742	83
	271	MG-262	-0.353	3	-0.589	0.1565	0.4803	66
	272	antazoline	-0.279	4	-0.519	0.15652	0.1698	75
	273	procainamide	-0.251	4	-0.519	0.15664	0.1606	75
	274	allantoin	-0.424	5	-0.469	0.15789	0.1314	80
	275	ipratropium bromide	-0.477	3	-0.588	0.15862	0.3284	66
	277	bromperidol	-0.353	3	-0.588	0.15906	0.1446	66
	279	blebbistatin	-0.471	2	-0.715	0.16188	0.2297	100
	283	benzethonium chloride	-0.325	3	-0.585	0.16331	0.1967	66
	286	tropicamide	-0.236	6	-0.426	0.16755	0.2126	50
	287	2,6-dimethylpiperidine	-0.251	5	-0.463	0.1688	0.1946	60
	288	etofylline	-0.356	5	-0.462	0.17026	0.2474	80
	289	abamectin	-0.395	4	-0.51	0.1704	0.1975	75
	291	fursultiamine	-0.299	4	-0.509	0.1714	0.1869	50
	292	reserpine	-0.451	3	-0.578	0.17396	0.2617	66
	296	flumetasone	-0.265	6	-0.421	0.17782	0.2673	50
	297	glibenclamide	-0.288	4	-0.503	0.18045	0.397	75
	299	metyrapone	-0.433	4	-0.502	0.18232	0.3016	75
	300	cefotetan	-0.277	3	-0.573	0.18236	0.1447	66
	302	lorglumide	-0.419	5	-0.454	0.18454	0.4974	80
	303	isradipine	-0.331	4	-0.499	0.18636	0.172	50
	305	gossypol	-0.239	6	-0.416	0.18813	0.4015	66
	310	levocabastine	-0.377	4	-0.494	0.19519	0.179	75
	311	gibberellic acid	-0.285	4	-0.493	0.19706	0.2246	50
	312	sulfadimidine	-0.358	6	-0.412	0.19721	0.1897	66
	313	ciclosporin	-0.153	6	-0.412	0.19793	0.2933	50
	317	azathioprine	-0.255	7	-0.381	0.20181	0.106	71
	319	bromocriptine	-0.376	5	-0.445	0.20411	0.3333	80
	320	methylergometrine	-0.415	4	-0.488	0.20687	0.3452	75
	322	5155877	-0.21	4	-0.487	0.20788	0.3882	50
	325	butein	-0.43	2	-0.677	0.20935	0.156	100
	326	oxyphenbutazone	-0.246	4	-0.486	0.21087	0.2437	50
	327	mepenzolate bromide	-0.293	5	-0.442	0.21105	0.2919	60
	328	ornidazole	-0.31	5	-0.441	0.21234	0.3508	60
	330	sulfaphenazole	-0.311	4	-0.484	0.21383	0.2921	50
	331	cinoxacin	-0.324	4	-0.484	0.21421	0.3153	75
	332	sulfafurazole	-0.282	5	-0.438	0.2179	0.4432	60
	334	alcuronium chloride	-0.488	2	-0.666	0.22373	0.1977	100
	336	verapamil	-0.172	6	-0.399	0.22613	0.175	50
	338	anabasine	-0.421	3	-0.547	0.22921	0.3222	66
	340	bemegride	-0.196	4	-0.476	0.2304	0.2135	50
	341	pivampicillin	-0.442	4	-0.476	0.23082	0.2888	75
	342	pyrvinium	-0.341	6	-0.397	0.23128	0.5052	66
	345	hydroflumethiazide	-0.309	5	-0.431	0.23499	0.2371	80
	348	aminohippuric acid	-0.343	4	-0.474	0.23651	0.4259	50
	349	acetylsalicylic acid	-0.269	13	-0.273	0.23695	0.4706	61
	350	crotamiton	-0.277	4	-0.472	0.23975	0.2871	75
	353	lisinopril	-0.391	3	-0.541	0.24239	0.3189	66
	354	esculetin	-0.321	3	-0.539	0.24465	0.2756	66
	355	oxybuprocaine	-0.28	4	-0.469	0.24717	0.309	50
	357	sulfamethoxypyridazine	-0.36	5	-0.425	0.24912	0.5545	60
	359	6-benzylaminopurine	-0.236	5	-0.424	0.25135	0.2317	60
	361	betaxolol	-0.275	4	-0.466	0.25278	0.4359	50
	362	mercaptopurine	-0.458	2	-0.645	0.25281	0.226	100
	363	bephenium hydroxynaphthoate	-0.268	5	-0.423	0.25289	0.3616	60
	367	cefalexin	-0.406	5	-0.422	0.25619	0.6296	80
	368	cotinine	-0.276	6	-0.387	0.2574	0.433	66
	369	PNU-0251126	-0.21	6	-0.387	0.25758	0.4333	50
	370	liothyronine	-0.471	4	-0.464	0.25799	0.4715	75
	371	nisoxetine	-0.408	4	-0.463	0.25857	0.2805	75
	372	nortriptyline	-0.367	4	-0.463	0.25857	0.3285	75
	373	aminocaproic acid	-0.375	3	-0.532	0.25985	0.3316	66
	375	3-acetylcoumarin	-0.307	5	-0.419	0.26222	0.4011	80
	376	apomorphine	-0.3	5	-0.419	0.26222	0.3481	60
	377	levodopa	-0.288	5	-0.418	0.26394	0.3333	80
	378	0297417-0002B	-0.402	3	-0.528	0.26749	0.4754	66
	380	imipenem	-0.439	4	-0.459	0.26834	0.5525	75
	381	depudecin	-0.402	2	-0.633	0.27079	0.2171	100
	384	tracazolate	-0.36	4	-0.457	0.27468	0.3731	50
	387	oxprenolol	-0.42	4	-0.456	0.27665	0.5297	75
	388	etodolac	-0.312	5	-0.413	0.27668	0.3125	80
	389	naloxone	-0.371	6	-0.379	0.27718	0.4124	66
	390	irinotecan	-0.326	3	-0.524	0.27728	0.5761	66
	392	solanine	-0.114	4	-0.454	0.27952	0.3224	50
	396	zomepirac	-0.416	4	-0.452	0.28521	0.4619	75
	399	oxymetazoline	-0.344	4	-0.451	0.28763	0.3795	75
	400	8-azaguanine	-0.343	4	-0.451	0.28901	0.6224	50
	403	bupropion	-0.409	4	-0.45	0.29054	0.4	75
	404	proxyphylline	-0.292	4	-0.45	0.29054	0.4901	50
	405	cisapride	-0.354	4	-0.45	0.29133	0.2041	75
	406	hydrocortisone	-0.361	3	-0.517	0.29174	0.2763	66
	407	pempidine	-0.308	5	-0.406	0.29328	0.3827	80
	408	calmidazolium	-0.429	2	-0.618	0.29347	0.3689	100
	410	levonorgestrel	-0.27	6	-0.372	0.29852	0.5956	50
	416	flunixin	-0.404	5	-0.399	0.3096	0.4774	80
	419	ethosuximide	-0.241	4	-0.442	0.31103	0.3736	50
	420	torasemide	-0.434	4	-0.442	0.31216	0.3762	75
	421	idazoxan	-0.368	4	-0.441	0.31321	0.3533	75
	422	alfaxalone	-0.384	3	-0.506	0.3152	0.4362	66
	423	levcycloserine	-0.281	4	-0.44	0.31564	0.4639	50
	424	nomifensine	-0.324	5	-0.397	0.31583	0.2432	60
	426	propafenone	-0.405	4	-0.439	0.32042	0.4753	75
	429	tiabendazole	-0.332	4	-0.437	0.32439	0.534	75
	433	cetirizine	-0.362	4	-0.436	0.3278	0.6522	75
	434	beclometasone	-0.281	3	-0.5	0.32992	0.1731	66
	435	canrenoic acid	-0.238	4	-0.435	0.33022	0.3591	75
	436	NU-1025	-0.248	2	-0.594	0.33262	0.3172	50
	437	STOCK1N-35215	-0.352	3	-0.499	0.33299	0.3433	66
	438	neomycin	-0.145	5	-0.391	0.33375	0.4202	60
	439	etanidazole	-0.299	4	-0.433	0.33458	0.4645	75
	441	flavoxate	-0.284	4	-0.432	0.33707	0.3152	50
	443	etamsylate	-0.455	4	-0.431	0.34134	0.5594	75
	445	metolazone	-0.133	5	-0.388	0.34243	0.3855	60
	446	trimethylcolchicinic acid	-0.301	4	-0.43	0.34299	0.2903	75
	449	cloperastine	-0.346	6	-0.356	0.34746	0.5546	66
	450	azlocillin	-0.262	4	-0.428	0.35105	0.4118	50
	451	5182598	-0.247	2	-0.582	0.35123	0.6541	50
	452	BCB000039	-0.303	3	-0.491	0.35171	0.2733	66
	455	clemizole	-0.328	5	-0.384	0.3549	0.4626	60
	456	epivincamine	-0.292	4	-0.426	0.35509	0.4523	75
	458	isoconazole	-0.296	5	-0.384	0.35576	0.3443	60
	459	denatonium benzoate	-0.409	4	-0.426	0.35658	0.5389	75
	461	bezafibrate	-0.39	4	-0.425	0.35931	0.5396	75
	462	sulfamerazine	-0.225	5	-0.382	0.36165	0.4469	60
	464	3-nitropropionic acid	-0.325	4	-0.422	0.36649	0.5691	75
	466	bufexamac	-0.309	4	-0.421	0.3687	0.5177	50
	467	proxymetacaine	-0.168	4	-0.42	0.37214	0.3155	50
	470	flucytosine	-0.25	4	-0.419	0.3761	0.4567	50
	473	chlorphenesin	-0.385	4	-0.419	0.37665	0.5534	75
	476	pridinol	-0.252	4	-0.414	0.38962	0.4171	50
	477	citiolone	-0.236	6	-0.343	0.39035	0.5833	50
	479	desoxycortone	-0.343	4	-0.413	0.39259	0.4505	50
	480	zoxazolamine	-0.287	4	-0.413	0.39344	0.601	50
	481	fluorocurarine	-0.273	4	-0.412	0.39515	0.377	50
	482	protriptyline	-0.327	4	-0.412	0.39714	0.5038	50
	483	phenazopyridine	-0.286	4	-0.411	0.39862	0.4494	75
	485	triamterene	-0.218	5	-0.37	0.39982	0.411	60
	487	mefenamic acid	-0.193	5	-0.37	0.40098	0.2893	60
	489	pyrazinamide	-0.321	4	-0.41	0.40226	0.5297	50
	490	convolamine	-0.151	4	-0.41	0.40315	0.4432	75
	492	Prestwick-1085	-0.225	4	-0.408	0.40689	0.3669	50
	493	flufenamic acid	-0.234	6	-0.337	0.40797	0.6171	50
	494	acacetin	-0.155	6	-0.337	0.4087	0.5856	50
	496	atropine	-0.253	4	-0.407	0.40984	0.6968	75
	497	tranylcypromine	-0.26	5	-0.367	0.41135	0.665	60
	499	naftidrofuryl	-0.236	4	-0.407	0.41196	0.2484	75
	500	vinpocetine	-0.179	4	-0.406	0.41357	0.5714	75
	501	milrinone	-0.353	3	-0.467	0.41467	0.7204	66
	503	H-89	-0.231	3	-0.465	0.41834	0.4324	66
	504	tremorine	-0.34	4	-0.405	0.41891	0.5206	75
	505	norfloxacin	-0.275	5	-0.364	0.41924	0.5263	60
	506	artemisinin	-0.394	3	-0.465	0.41946	0.4578	66
	507	PHA-00816795	-0.247	2	-0.542	0.42008	0.5	50
	511	sisomicin	-0.185	4	-0.404	0.42251	0.3701	50
	512	dilazep	-0.211	5	-0.363	0.42305	0.5655	60
	513	xylometazoline	-0.303	4	-0.403	0.42384	0.558	50
	515	mepyramine	-0.176	4	-0.403	0.42649	0.4167	75
	517	LM-1685	-0.185	3	-0.46	0.43108	0.3651	66
	518	picrotoxinin	-0.286	4	-0.401	0.43186	0.4309	75
	520	gemfibrozil	-0.25	5	-0.359	0.43757	0.5474	60
	521	riboflavin	-0.402	4	-0.399	0.43767	0.7225	75
	523	Prestwick-559	-0.364	3	-0.456	0.44185	0.6364	66
	525	oxetacaine	-0.32	5	-0.356	0.44814	0.5102	60
	526	proglumide	-0.222	5	-0.356	0.44814	0.388	60
	529	natamycin	-0.363	4	-0.394	0.4535	0.6954	50
	531	nicergoline	-0.26	5	-0.354	0.45689	0.4504	60
	533	sulconazole	-0.323	4	-0.392	0.46006	0.7368	50
	535	oxytetracycline	-0.364	3	-0.449	0.46198	0.4611	66
	536	niridazole	-0.261	4	-0.391	0.46223	0.5191	75
	537	indometacin	-0.229	8	-0.283	0.46269	0.4728	62
	541	doxazosin	-0.309	4	-0.39	0.46752	0.8051	50
	542	digoxin	-0.238	4	-0.389	0.47083	0.4796	50
	545	aminophylline	-0.34	4	-0.388	0.47339	0.5638	75
	546	clomifene	-0.193	4	-0.387	0.47516	0.5145	75
	547	phenindione	-0.378	4	-0.387	0.47681	0.5784	75
	549	monorden	-0.095	22	-0.173	0.4787	0.784	54
	550	GW-8510	-0.301	4	-0.385	0.48111	0.7863	50
	552	ricinine	-0.368	4	-0.384	0.48499	0.4096	75
	553	S-propranolol	-0.144	4	-0.384	0.48718	0.4329	50
	554	gliclazide	-0.314	4	-0.382	0.49175	0.745	50
	557	ramipril	-0.047	4	-0.38	0.49822	0.5084	50
	558	practolol	-0.219	4	-0.38	0.49933	0.5255	75
	559	sulpiride	-0.167	5	-0.342	0.50095	0.5	60
	560	diethylcarbamazine	-0.177	4	-0.379	0.50146	0.4042	75
	561	iopanoic acid	-0.135	4	-0.379	0.50379	0.54	50
	564	progesterone	-0.355	4	-0.377	0.50914	0.5235	75
	565	amoxicillin	-0.243	4	-0.377	0.5101	0.7111	50
	567	AH-23848	-0.304	3	-0.431	0.51126	0.5498	66
	568	tiratricol	-0.199	4	-0.376	0.51242	0.5647	50
	569	saquinavir	-0.288	4	-0.376	0.51276	0.5398	50
	573	estriol	-0.335	4	-0.375	0.51712	0.7376	50
	574	dexpropranolol	-0.431	3	-0.427	0.52065	0.6122	66
	575	bromopride	-0.222	6	-0.308	0.52151	0.6235	50
	577	brinzolamide	-0.149	4	-0.373	0.52293	0.5514	75
	578	palmatine	-0.239	4	-0.372	0.52535	0.5737	75
	581	proguanil	-0.047	3	-0.424	0.52936	0.4815	66
	584	ebselen	-0.364	3	-0.423	0.53179	0.7012	66
	585	probenecid	-0.2	4	-0.37	0.5349	0.4506	75
	586	delsoline	-0.26	4	-0.37	0.5354	0.6271	50
	587	spectinomycin	-0.218	4	-0.369	0.53721	0.4405	50
	588	hydroxyzine	-0.314	5	-0.332	0.53806	0.5294	60
	589	lomefloxacin	-0.151	6	-0.304	0.53868	0.6718	66
	590	chlorzoxazone	-0.161	4	-0.368	0.53954	0.8141	50
	594	dirithromycin	-0.171	3	-0.418	0.54609	0.4972	66
	596	puromycin	-0.372	4	-0.364	0.5535	0.7836	75
	597	sanguinarine	-0.39	2	-0.486	0.55412	0.7875	50
	599	pyridoxine	-0.3	4	-0.364	0.55684	0.7746	50
	601	benfotiamine	-0.203	5	-0.326	0.56169	0.6	60
	602	metoclopramide	-0.135	6	-0.299	0.56283	0.4483	50
	605	scopoletin	-0.38	2	-0.482	0.56615	0.7308	50
	606	furaltadone	-0.236	6	-0.297	0.56873	0.7399	50
	607	iobenguane	-0.247	4	-0.36	0.5692	0.6	75
	610	troleandomycin	-0.278	4	-0.358	0.57399	0.6667	50
	611	amrinone	-0.221	4	-0.358	0.57471	0.6818	50
	612	piribedil	-0.346	4	-0.358	0.57544	0.635	50
	613	chlorambucil	-0.286	4	-0.358	0.57654	0.6299	75
	614	calcium pantothenate	-0.341	4	-0.357	0.57698	0.7173	75
	615	bepridil	-0.268	4	-0.357	0.57771	0.6742	50
	616	spiradoline	-0.138	4	-0.355	0.58461	0.5581	75
	617	chloramphenicol	-0.327	4	-0.355	0.58583	0.6667	50
	619	buflomedil	-0.231	4	-0.355	0.58684	0.7159	50
	620	alvespimycin	-0.215	12	-0.21	0.59022	0.7826	50
	621	cefalonium	-0.298	3	-0.401	0.59352	0.6304	66
	622	fluphenazine	-0.167	18	-0.173	0.59377	0.7311	55
	623	succinylsulfathiazole	-0.181	4	-0.352	0.59573	0.4882	75
	624	phenacetin	-0.275	4	-0.352	0.59701	0.6484	50
	626	tetroquinone	-0.21	4	-0.35	0.60184	0.5263	75
	628	promazine	-0.281	6	-0.289	0.60222	0.5986	50
	629	5194442	-0.102	4	-0.35	0.60284	0.6242	75
	630	trimetazidine	-0.219	4	-0.35	0.60284	0.8044	50
	632	fluvastatin	-0.386	4	-0.349	0.60674	0.5625	75
	634	fluorometholone	-0.208	4	-0.349	0.60789	0.6709	50
	635	fluocinonide	-0.308	5	-0.314	0.61073	0.7697	60
	638	ranitidine	-0.322	5	-0.312	0.6154	0.7407	60
	639	daunorubicin	-0.233	4	-0.346	0.61613	0.7544	50
	643	fipexide	-0.353	3	-0.391	0.62086	0.7348	66
	644	harman	-0.089	4	-0.345	0.62144	0.5111	50
	645	monocrotaline	-0.115	4	-0.345	0.62203	0.5882	50
	646	fludroxycortide	-0.26	5	-0.31	0.62465	0.7688	60
	647	corynanthine	-0.356	3	-0.388	0.6298	0.7011	66
	648	sulfametoxydiazine	-0.303	4	-0.342	0.63045	0.8495	50
	649	trimipramine	-0.291	4	-0.342	0.63319	0.6142	50
	650	ethaverine	-0.299	4	-0.34	0.63751	0.7198	50
	654	brompheniramine	-0.054	4	-0.338	0.64622	0.507	50
	657	paracetamol	-0.147	4	-0.336	0.65285	0.6966	50
	658	aminoglutethimide	-0.344	3	-0.38	0.65387	0.7024	66
	659	rescinnamine	-0.138	3	-0.377	0.66131	0.6281	66
	660	florfenicol	-0.035	4	-0.333	0.66244	0.6793	50
	661	santonin	-0.278	4	-0.333	0.66309	0.5926	50
	665	berberine	-0.251	4	-0.33	0.67212	0.7849	50
	666	demeclocycline	-0.299	6	-0.274	0.67248	0.8785	50
	667	norcyclobenzaprine	-0.262	4	-0.33	0.67326	0.783	50
	668	hexylcaine	-0.154	4	-0.328	0.67728	0.6023	50
	670	methylprednisolone	-0.255	4	-0.328	0.67992	0.7654	50
	671	dizocilpine	-0.09	5	-0.295	0.68473	0.6081	60
	672	dioxybenzone	-0.219	4	-0.326	0.68515	0.7473	50
	673	imidurea	-0.328	3	-0.368	0.6856	0.827	66
	674	halcinonide	-0.29	5	-0.294	0.68617	0.7595	60
	675	etofenamate	-0.321	4	-0.325	0.68905	0.7677	50
	676	todralazine	-0.271	5	-0.293	0.68994	0.7447	60
	678	sulfanilamide	-0.22	4	-0.323	0.69375	0.6944	50
	679	tonzonium bromide	-0.261	4	-0.323	0.69466	0.7672	50
	680	clofilium tosylate	-0.138	3	-0.364	0.69726	0.5224	66
	681	remoxipride	-0.252	4	-0.322	0.69956	0.8324	50
	683	colecalciferol	-0.298	4	-0.321	0.70069	0.6359	50
	684	ceftazidime	-0.204	3	-0.362	0.70293	0.6038	66
	685	proadifen	-0.222	4	-0.32	0.7054	0.6696	50
	687	methoxsalen	-0.143	3	-0.36	0.70778	0.6724	66
	688	cyclopenthiazide	-0.002	4	-0.319	0.70889	0.7027	50
	689	seneciphylline	-0.167	4	-0.319	0.70944	0.6503	50
	690	etidronic acid	-0.105	4	-0.318	0.71046	0.7831	50
	691	telenzepine	-0.132	4	-0.318	0.71159	0.6667	50
	692	sulfacetamide	-0.2	4	-0.318	0.71259	0.7282	50
	693	staurosporine	-0.155	4	-0.317	0.71489	0.7534	50
	700	dyclonine	-0.104	4	-0.312	0.73107	0.7427	50
	702	1,4-chrysenequinone	-0.318	2	-0.432	0.73347	0.7813	50
	703	SB-202190	-0.189	5	-0.281	0.7374	0.7438	60
	704	amiloride	-0.14	5	-0.281	0.73864	0.8021	60
	706	pseudopelletierine	-0.276	4	-0.308	0.74282	0.8177	50
	707	propoxycaine	-0.057	4	-0.308	0.7432	0.6938	50
	709	bicuculline	-0.269	4	-0.308	0.74471	0.7232	50
	710	salsolidin	-0.187	4	-0.307	0.74638	0.7727	50
	711	10-methoxyharmalan	-0.118	4	-0.306	0.74833	0.7122	50
	713	enoxacin	-0.049	4	-0.305	0.75279	0.7161	50
	715	mefloquine	-0.302	5	-0.277	0.75474	0.8796	60
	716	prazosin	-0.09	6	-0.253	0.7551	0.7389	50
	717	hycanthone	-0.046	4	-0.304	0.75603	0.7731	50
	718	sertaconazole	-0.24	4	-0.302	0.76059	0.7701	50
	719	cyproheptadine	-0.219	5	-0.275	0.76089	0.7143	60
	720	kinetin	-0.167	4	-0.302	0.76343	0.6793	50
	722	DL-thiorphan	-0.279	2	-0.42	0.76764	0.9602	50
	723	alfuzosin	-0.183	5	-0.272	0.77004	0.8044	60
	724	etifenin	-0.241	4	-0.3	0.77012	0.7644	50
	726	adipiodone	-0.116	4	-0.299	0.77063	0.8045	50
	727	gallamine triethiodide	-0.236	5	-0.272	0.77246	0.746	60
	728	betahistine	-0.266	4	-0.297	0.77883	0.8114	50
	729	dicoumarol	-0.155	6	-0.247	0.78251	0.7111	50
	730	SC-58125	-0.063	4	-0.295	0.78394	0.7698	50
	732	lysergol	-0.184	4	-0.295	0.78502	0.7677	50
	733	ioxaglic acid	-0.184	3	-0.332	0.78644	0.8579	66
	734	ethambutol	-0.224	5	-0.267	0.78782	0.8539	60
	736	nalidixic acid	-0.09	5	-0.267	0.78897	0.7676	60
	739	naftopidil	-0.271	3	-0.33	0.79375	0.829	66
	740	Prestwick-665	-0.248	5	-0.265	0.79427	0.9259	60
	742	AG-012559	-0.148	3	-0.328	0.8027	0.8207	66
	743	danazol	-0.133	4	-0.289	0.8033	0.7551	50
	745	stachydrine	-0.001	4	-0.289	0.80513	0.7329	50
	746	spiperone	-0.206	2	-0.404	0.81047	0.8158	50
	747	metergoline	-0.125	4	-0.285	0.81396	0.7913	50
	748	suprofen	-0.145	4	-0.285	0.81396	0.8537	50
	749	cyclopentolate	-0.22	4	-0.284	0.81675	0.8438	50
	750	phenylpropanolamine	-0.158	4	-0.284	0.81822	0.7927	50
	751	Trolox C	-0.258	4	-0.283	0.81949	0.8095	50
	752	cinchocaine	-0.196	5	-0.257	0.82459	0.8744	60
	753	BCB000038	-0.132	4	-0.281	0.82568	0.8307	50
	754	selegiline	-0.149	4	-0.281	0.82568	0.8471	50
	755	5248896	-0.269	2	-0.397	0.82594	0.9408	50
	756	retrorsine	-0.253	4	-0.281	0.82604	0.787	50
	757	ketorolac	-0.25	4	-0.279	0.83063	0.866	50
	758	mephentermine	-0.179	5	-0.254	0.83136	0.8296	60
	764	guanethidine	-0.14	3	-0.314	0.85015	0.877	66
	765	nafcillin	-0.091	4	-0.272	0.85327	0.8475	50
	766	pimozide	-0.241	4	-0.272	0.85327	0.9204	50
	768	buspirone	-0.222	4	-0.27	0.85834	0.811	50
	769	benzonatate	-0.213	5	-0.245	0.86082	0.7853	60
	770	norethisterone	-0.272	4	-0.269	0.86113	0.9024	50
	773	PHA-00846566E	-0.073	3	-0.309	0.8665	0.8693	66
	775	benperidol	-0.055	4	-0.265	0.8708	0.8773	50
	776	piroxicam	-0.109	4	-0.265	0.87207	0.9123	50
	777	dexamethasone	-0.095	8	-0.193	0.87528	0.8759	50
	779	scriptaid	-0.276	3	-0.305	0.87597	0.9063	66
	780	solasodine	-0.122	6	-0.22	0.87643	0.9298	50
	781	alpha-ergocryptine	-0.042	6	-0.22	0.8768	0.8951	50
	782	dropropizine	-0.136	4	-0.263	0.87686	0.8619	50
	783	drofenine	-0.248	4	-0.261	0.88024	0.9057	50
	784	spaglumic acid	-0.023	2	-0.372	0.88027	0.8979	50
	785	R-atenolol	-0.102	4	-0.261	0.88108	0.7989	50
	787	flupentixol	-0.199	4	-0.259	0.88558	0.896	50
	788	roxarsone	-0.239	4	-0.258	0.88876	0.9469	50
	790	pronetalol	-0.218	4	-0.257	0.89061	0.885	50
	791	acetylsalicylsalicylic acid	-0.115	4	-0.255	0.89508	0.9101	50
	792	pipemidic acid	-0.184	3	-0.296	0.89987	0.9032	66
	794	nimesulide	-0.156	4	-0.252	0.90272	0.8839	50
	795	tubocurarine chloride	-0.173	4	-0.252	0.90366	0.9239	50
	796	oxybutynin	-0.075	4	-0.25	0.90752	0.9441	50
	797	debrisoquine	-0.128	4	-0.249	0.90967	0.8849	50
	798	sotalol	-0.183	4	-0.249	0.91233	0.93	50
	799	nilutamide	-0.053	4	-0.248	0.91404	0.9032	50
	802	mephenesin	-0.194	5	-0.221	0.92378	0.9474	60
	805	cefalotin	-0.199	4	-0.243	0.92612	0.9598	50
	806	kanamycin	-0.073	4	-0.243	0.92612	0.9595	50
	807	fosfosal	-0.184	4	-0.242	0.92906	0.9006	50
	808	digitoxigenin	-0.165	4	-0.241	0.93075	0.9608	50
	809	mifepristone	-0.042	4	-0.24	0.93447	0.8924	50
	811	dexibuprofen	-0.093	4	-0.237	0.94028	0.9075	50
	812	5255229	-0.026	2	-0.334	0.94338	0.9016	50
	813	digoxigenin	-0.08	5	-0.207	0.95044	0.9881	60
	814	octopamine	-0.073	4	-0.231	0.95244	0.9714	50
	815	dimethadione	-0.164	4	-0.231	0.95277	0.9647	50
	816	terconazole	-0.157	4	-0.228	0.95719	0.969	50
	817	cyclizine	-0.146	4	-0.225	0.96234	0.9441	50
	818	benzylpenicillin	-0.162	4	-0.225	0.9629	0.9558	50
	819	bupivacaine	-0.139	4	-0.224	0.96348	0.9198	50
	820	ribostamycin	-0.094	4	-0.224	0.96413	0.9583	50
	821	scopolamine	-0.151	4	-0.218	0.97143	0.9592	50
	823	chloroquine	-0.105	4	-0.215	0.97543	0.9659	50
	824	propantheline bromide	-0.142	4	-0.215	0.97577	0.9771	50
	825	benzthiazide	-0.07	4	-0.207	0.98309	0.9898	50
	826	coralyne	-0.127	4	-0.206	0.98383	0.9732	50
	827	meglumine	-0.148	4	-0.204	0.98534	0.987	50
	828	cefuroxime	-0.113	4	-0.204	0.98548	0.9766	50
	830	Prestwick-689	-0.133	4	-0.198	0.98946	0.9771	50
	831	moracizine	-0.12	4	-0.192	0.99224	1	50
	832	7-aminocephalosporanic acid	-0.099	4	-0.166	0.99881	1	50
	835	cantharidin	-0.772	1	-0.984	---	---	100
	836	dexverapamil	-0.676	1	-0.959	---	---	100
	847	fisetin	-0.569	1	-0.858	---	---	100
	851	5109870	-0.522	1	-0.802	---	---	100
	854	tyrphostin AG-825	-0.514	1	-0.792	---	---	100
	855	5666823	-0.513	1	-0.791	---	---	100
	857	cytochalasin B	-0.496	1	-0.766	---	---	100
	858	pararosaniline	-0.492	1	-0.759	---	---	100
	859	3-aminobenzamide	-0.486	1	-0.753	---	---	100
	860	PHA-00665752	-0.475	1	-0.74	---	---	100
	862	U0125	-0.464	1	-0.727	---	---	100
	866	HNMPA-(AM)3	-0.427	1	-0.686	---	---	100
	867	dimethyloxalylglycine	-0.422	1	-0.679	---	---	100
	868	sulindac sulfide	-0.415	1	-0.674	---	---	100
	886	thapsigargin	0	3	-0.587	---	---	0
	887	tyrphostin AG-1478	0	1	-0.581	---	---	0
	888	phenyl biguanide	0	1	-0.581	---	---	0
	889	emetine	-0.126	4	-0.58	---	---	25
	892	tioguanine	0	1	-0.578	---	---	0
	893	oxamic acid	0	1	-0.575	---	---	0
	897	N-phenylanthranilic acid	0	1	-0.562	---	---	0
	898	MG-132	0	1	-0.555	---	---	0
	899	CP-944629	-0.097	4	-0.552	---	---	25
	902	gefitinib	0	1	-0.546	---	---	0
	905	phenanthridinone	0	1	-0.536	---	---	0
	909	PNU-0293363	-0.189	3	-0.532	---	---	33
	911	exisulind	0	2	-0.525	---	---	0
	915	betulin	-0.177	3	-0.522	---	---	33
	917	ionomycin	-0.205	3	-0.52	---	---	33
	919	lomustine	-0.112	4	-0.513	---	---	25
	920	mebeverine	-0.115	4	-0.51	---	---	25
	924	dorzolamide	-0.093	4	-0.504	---	---	25
	931	penbutolol	0	3	-0.494	---	---	0
	932	yohimbic acid	0	3	-0.494	---	---	0
	936	meclocycline	-0.11	4	-0.483	---	---	25
	937	mevalolactone	-0.288	3	-0.483	---	---	33
	946	harmol	-0.133	4	-0.471	---	---	25
	948	amodiaquine	-0.122	4	-0.467	---	---	25
	955	arachidonic acid	-0.148	3	-0.456	---	---	33
	957	hecogenin	-0.111	4	-0.455	---	---	25
	962	midecamycin	-0.196	5	-0.449	---	---	40
	974	BAS-012416453	-0.134	3	-0.433	---	---	33
	978	flunisolide	-0.195	6	-0.429	---	---	33
	983	rottlerin	-0.13	3	-0.427	---	---	33
	984	5224221	0	2	-0.427	---	---	0
	986	STOCK1N-28457	-0.159	3	-0.425	---	---	33
	989	glycocholic acid	-0.112	4	-0.422	---	---	25
	991	6-bromoindirubin-3'-oxime	-0.183	7	-0.42	---	---	42
	995	pirenzepine	-0.083	5	-0.417	---	---	20
	1000	eldeline	-0.179	6	-0.408	---	---	33
	1017	oleandomycin	-0.188	5	-0.393	---	---	40
	1018	carbarsone	-0.162	4	-0.392	---	---	25
	1021	cefmetazole	-0.089	4	-0.389	---	---	25
	1023	thiocolchicoside	-0.139	4	-0.388	---	---	25
	1026	valinomycin	-0.126	4	-0.387	---	---	25
	1032	diflorasone	-0.137	4	-0.38	---	---	25
	1033	pizotifen	-0.106	4	-0.379	---	---	25
	1037	doxepin	-0.211	3	-0.376	---	---	33
	1038	Prestwick-860	-0.162	4	-0.375	---	---	25
	1039	xylazine	-0.178	4	-0.374	---	---	25
	1040	homosalate	-0.117	4	-0.372	---	---	25
	1044	flurbiprofen	-0.165	5	-0.369	---	---	40
	1052	pentamidine	-0.251	5	-0.364	---	---	40
	1053	beta-escin	-0.141	6	-0.362	---	---	33
	1056	urapidil	-0.202	4	-0.359	---	---	25
	1061	homochlorcyclizine	-0.139	4	-0.356	---	---	25
	1065	aztreonam	-0.19	5	-0.352	---	---	40
	1068	picotamide	-0.232	5	-0.351	---	---	40
	1071	etamivan	-0.105	4	-0.347	---	---	25
	1073	SC-560	-0.133	3	-0.347	---	---	33
	1076	triflusal	-0.221	3	-0.345	---	---	33
	1078	etoposide	-0.117	4	-0.343	---	---	25
	1085	piperacillin	-0.1	5	-0.338	---	---	40
	1086	tolfenamic acid	-0.16	4	-0.338	---	---	25
	1096	methapyrilene	-0.117	4	-0.329	---	---	25
	1097	ellipticine	-0.148	4	-0.329	---	---	25
	1099	(-)-atenolol	-0.202	4	-0.328	---	---	25
	1105	pentolonium	-0.038	5	-0.326	---	---	40
	1107	meropenem	-0.204	4	-0.324	---	---	25
	1108	amikacin	-0.133	4	-0.324	---	---	25
	1109	cefixime	-0.182	4	-0.324	---	---	25
	1120	doxorubicin	-0.201	3	-0.319	---	---	33
	1122	salsolinol	-0.197	3	-0.318	---	---	33
	1129	trimethoprim	-0.135	5	-0.311	---	---	20
	1134	AG-013608	-0.038	8	-0.309	---	---	37
	1136	bendroflumethiazide	-0.142	6	-0.305	---	---	33
	1146	articaine	-0.022	3	-0.302	---	---	33
	1147	methylbenzethonium chloride	-0.196	6	-0.301	---	---	33
	1148	diclofenac	-0.207	5	-0.301	---	---	40
	1149	moxonidine	-0.16	3	-0.3	---	---	33
	1151	hexamethonium bromide	-0.247	5	-0.299	---	---	40
	1157	Prestwick-664	-0.151	6	-0.295	---	---	33
	1161	dl-alpha tocopherol	-0.169	4	-0.292	---	---	25
	1162	pirinixic acid	-0.105	5	-0.292	---	---	40
	1165	cloxacillin	-0.002	4	-0.291	---	---	25
	1166	pyrantel	-0.119	5	-0.291	---	---	40
	1168	pheniramine	-0.082	5	-0.289	---	---	40
	1172	fendiline	-0.031	3	-0.286	---	---	33
	1175	lansoprazole	-0.039	4	-0.285	---	---	25
	1177	dipivefrine	-0.129	4	-0.284	---	---	25
	1181	nifurtimox	-0.142	4	-0.282	---	---	25
	1184	vorinostat	-0.184	12	-0.28	---	---	33
	1188	amprolium	-0.214	5	-0.275	---	---	40
	1189	spironolactone	-0.117	5	-0.275	---	---	40
	1191	PNU-0230031	-0.163	8	-0.273	---	---	37
	1192	nabumetone	-0.123	4	-0.273	---	---	25
	1195	trifluridine	-0.175	4	-0.27	---	---	25
	1196	wortmannin	-0.162	18	-0.269	---	---	38
	1197	Prestwick-967	-0.082	4	-0.269	---	---	25
	1198	flutamide	-0.095	5	-0.268	---	---	20
	1202	protoveratrine A	-0.148	4	-0.266	---	---	25
	1203	baclofen	-0.031	5	-0.265	---	---	40
	1204	griseofulvin	0.039	5	-0.264	---	---	40
	1207	diperodon	-0.21	3	-0.262	---	---	33
	1210	sulfamethoxazole	-0.123	5	-0.259	---	---	40
	1216	hydralazine	-0.122	6	-0.255	---	---	33
	1217	tolazoline	-0.06	5	-0.254	---	---	40
	1220	loracarbef	-0.037	4	-0.251	---	---	25
	1221	quercetin	-0.031	6	-0.251	---	---	33
	1224	metrifonate	-0.119	5	-0.248	---	---	40
	1225	fenbufen	-0.066	6	-0.248	---	---	33
	1226	methyldopate	-0.046	4	-0.247	---	---	25
	1229	alpha-estradiol	-0.152	16	-0.245	---	---	31
	1234	15-delta prostaglandin J2	-0.155	15	-0.244	---	---	33
	1237	yohimbine	-0.072	5	-0.242	---	---	40
	1240	isosorbide	-0.052	4	-0.24	---	---	25
	1243	diflunisal	-0.054	5	-0.238	---	---	40
	1246	gelsemine	0.014	4	-0.237	---	---	25
	1249	ethionamide	-0.044	3	-0.236	---	---	33
	1252	5707885	-0.057	4	-0.235	---	---	25
	1253	tiaprofenic acid	-0.048	4	-0.234	---	---	25
	1258	bretylium tosilate	0.002	4	-0.231	---	---	25
	1268	kawain	-0.086	5	-0.223	---	---	40
	1271	ethoxyquin	-0.081	5	-0.221	---	---	40
	1272	glafenine	-0.013	4	-0.219	---	---	25
	1276	bucladesine	-0.095	6	-0.211	---	---	33
	1277	hyoscyamine	-0.127	5	-0.211	---	---	40
	1279	oxolinic acid	-0.119	5	-0.21	---	---	40
	1281	felodipine	-0.053	7	-0.208	---	---	28
	1283	nitrofurantoin	-0.109	5	-0.207	---	---	40
	1287	Prestwick-864	0.017	4	-0.199	---	---	25
	1288	tinidazole	-0.078	6	-0.198	---	---	33
	1289	methyldopa	-0.123	5	-0.197	---	---	40
	1295	geldanamycin	-0.121	15	-0.187	---	---	40
	1296	nordihydroguaiaretic acid	-0.116	15	-0.187	---	---	33
	1297	nalbuphine	-0.142	5	-0.183	---	---	40
	1304	tamoxifen	-0.07	7	-0.156	---	---	42
	1305	trifluoperazine	-0.185	16	-0.153	---	---	43
	1307	clozapine	-0.003	17	-0.127	---	---	35
	1308	valproic acid	-0.085	57	-0.089	---	---	36

## Sheet: GSE13355_by cmap name
rank	cmap name	mean	n	enrichment	p	specificity	percent non-null
1	alprostadil	0.624	7	0.834	0	0	100
2	LY-294002	-0.362	61	-0.438	0	0.0982	67
3	podophyllotoxin	0.702	4	0.907	8e-05	0.0143	100
4	nadolol	0.648	4	0.885	0.00018	0.0055	100
5	apigenin	-0.705	4	-0.895	0.00022	0.0163	100
6	chenodeoxycholic acid	0.588	4	0.879	0.0003	0	100
7	sirolimus	-0.293	44	-0.312	0.00032	0.2945	70
8	luteolin	-0.651	4	-0.881	0.00048	0.0057	100
9	Prestwick-1084	-0.602	4	-0.875	0.00052	0	100
10	merbromin	0.629	5	0.815	0.00052	0.0053	100
11	naringenin	0.615	4	0.859	0.00054	0.0106	100
12	amiodarone	-0.584	5	-0.804	0.00064	0	100
13	chrysin	-0.68	3	-0.923	0.00076	0	100
14	clorsulon	0.59	4	0.847	0.00076	0	100
15	felbinac	0.578	4	0.836	0.00111	0.0175	100
16	calcium folinate	0.611	5	0.771	0.0014	0.0221	100
17	diethylstilbestrol	0.458	6	0.715	0.00153	0.0421	83
18	estradiol	0.204	37	0.305	0.00167	0.1572	51
19	quinpirole	0.628	4	0.821	0.00175	0	100
20	resveratrol	-0.509	9	-0.588	0.00178	0.1019	88
21	harmine	-0.653	4	-0.819	0.00199	0.0055	100
22	thioperamide	0.503	5	0.756	0.00206	0.0169	100
23	medrysone	-0.575	6	-0.692	0.00211	0.0541	100
24	tranexamic acid	0.517	5	0.754	0.00216	0.0245	100
25	genistein	0.297	17	0.43	0.00228	0.064	64
26	colistin	0.538	4	0.81	0.00247	0	100
27	adiphenine	0.577	5	0.734	0.00302	0.2021	80
28	atracurium besilate	0.619	3	0.882	0.00326	0.0116	100
29	ajmaline	0.618	3	0.877	0.00355	0.0175	100
30	atractyloside	0.502	5	0.722	0.00382	0.0556	80
31	fludrocortisone	0.437	8	0.58	0.00419	0.1059	75
32	repaglinide	-0.596	4	-0.784	0.00434	0.0049	100
33	methotrexate	-0.361	8	-0.572	0.00515	0.0343	62
34	ifenprodil	-0.557	4	-0.775	0.00527	0.023	100
35	zimeldine	-0.502	5	-0.7	0.00533	0.0275	100
36	meticrane	-0.671	5	-0.696	0.00565	0.0439	100
37	cefamandole	0.467	4	0.767	0.00567	0.0156	100
38	bisacodyl	-0.575	4	-0.769	0.00571	0.0403	100
39	chlorpromazine	-0.376	19	-0.378	0.0059	0.0192	73
40	antimycin A	-0.519	5	-0.689	0.00661	0.0448	100
41	ethotoin	-0.553	6	-0.637	0.00663	0.0367	100
42	acepromazine	-0.583	4	-0.758	0.00696	0.0056	100
43	Prestwick-1082	0.544	3	0.844	0.00731	0.0263	100
44	pentoxifylline	0.491	5	0.684	0.00797	0.0618	80
45	eticlopride	0.469	4	0.745	0.008	0.0222	100
46	cycloserine	-0.597	4	-0.747	0.00818	0.0165	100
47	phenoxybenzamine	-0.495	4	-0.73	0.0107	0.1636	100
48	vinburnine	0.463	4	0.727	0.01112	0.0468	75
49	deferoxamine	-0.382	8	-0.535	0.01131	0.0245	87
50	fenoprofen	-0.431	6	-0.611	0.01152	0.0612	83
51	khellin	0.371	5	0.662	0.01186	0.0241	80
52	CP-690334-01	-0.22	8	-0.531	0.01228	0.0816	50
53	meclozine	-0.517	5	-0.65	0.01288	0.044	100
54	oxybenzone	0.469	4	0.714	0.01343	0.0471	75
55	bumetanide	0.329	4	0.714	0.01361	0.0976	50
56	hesperetin	-0.54	5	-0.643	0.01446	0.0318	100
57	amoxapine	-0.546	5	-0.642	0.01478	0.0192	100
58	guanabenz	0.503	5	0.646	0.01548	0.0934	80
59	talampicillin	-0.622	4	-0.706	0.01554	0.0374	100
60	vinblastine	0.502	3	0.803	0.01568	0.0608	100
61	amphotericin B	0.377	4	0.705	0.01576	0.0128	75
62	methazolamide	-0.559	4	-0.704	0.01583	0.0243	100
63	vigabatrin	0.562	3	0.801	0.01604	0.0471	100
64	rotenone	0.258	4	0.701	0.01643	0.0292	50
65	(-)-MK-801	-0.547	4	-0.7	0.01701	0.0162	100
66	omeprazole	-0.587	4	-0.698	0.01755	0.0542	100
67	pioglitazone	0.266	11	0.443	0.01767	0.1429	63
68	procaine	-0.594	5	-0.631	0.0178	0.1218	100
69	trazodone	-0.67	3	-0.794	0.01785	0.0843	100
70	metronidazole	0.466	5	0.637	0.018	0.0778	80
71	Prestwick-692	0.525	4	0.693	0.01852	0.2364	75
72	diloxanide	0.538	4	0.692	0.0188	0.0407	75
73	apramycin	-0.626	4	-0.692	0.01922	0.0806	100
74	securinine	0.261	4	0.685	0.02093	0.1104	50
75	(+)-isoprenaline	0.287	4	0.685	0.02103	0.0259	50
76	thioguanosine	-0.493	4	-0.685	0.02127	0.1197	75
77	cytisine	0.428	4	0.681	0.0221	0.0186	75
78	0198306-0000	-0.523	4	-0.681	0.02268	0.0284	100
79	(+)-chelidonine	0.307	4	0.68	0.02272	0.022	75
80	metamizole sodium	-0.439	6	-0.569	0.0231	0.1947	83
81	isoniazid	0.378	5	0.62	0.02331	0.053	80
82	acetazolamide	-0.342	4	-0.678	0.02377	0.0111	75
83	clofazimine	0.395	5	0.618	0.02389	0.0989	80
84	promethazine	-0.551	4	-0.678	0.02393	0.0833	100
85	cyproterone	-0.521	4	-0.677	0.02425	0.0695	100
86	meteneprost	0.512	4	0.674	0.02479	0.0978	75
87	dinoprostone	0.285	4	0.672	0.0252	0.0432	50
88	nipecotic acid	-0.496	4	-0.673	0.02544	0.0426	100
89	pentoxyverine	-0.492	4	-0.672	0.02586	0.0558	75
90	roxithromycin	-0.571	4	-0.671	0.0262	0.0944	100
91	ambroxol	0.402	4	0.67	0.0264	0.1373	75
92	thalidomide	-0.421	7	-0.52	0.02665	0.0538	85
93	piperlongumine	-0.688	2	-0.884	0.02682	0.0317	100
94	ronidazole	-0.586	3	-0.762	0.02772	0.0474	100
95	dacarbazine	-0.51	4	-0.665	0.02847	0.0311	75
96	acetohexamide	0.415	4	0.664	0.02875	0.0117	75
97	Gly-His-Lys	0.512	3	0.754	0.02922	0.1517	100
98	tridihexethyl	-0.433	4	-0.661	0.0299	0.0505	100
99	chloropyrazine	0.378	4	0.661	0.02994	0.0949	75
100	midodrine	0.337	5	0.603	0.02994	0.1508	80
101	iopamidol	0.379	4	0.661	0.0301	0.1258	75
102	nifedipine	-0.384	7	-0.511	0.0308	0.025	71
103	guaifenesin	-0.325	6	-0.552	0.03087	0.0979	66
104	lynestrenol	0.441	5	0.601	0.031	0.0391	80
105	dequalinium chloride	-0.592	4	-0.656	0.03203	0.1035	100
106	lycorine	0.464	5	0.597	0.03258	0.284	80
107	cefepime	0.315	4	0.655	0.03298	0.0258	75
108	PF-00539745-00	0.444	3	0.742	0.03371	0.0509	100
109	methacholine chloride	-0.518	3	-0.744	0.03413	0.0681	100
110	phentolamine	0.262	7	0.504	0.03491	0.0055	57
111	cortisone	-0.523	3	-0.742	0.03539	0.0367	100
112	quinethazone	-0.445	4	-0.649	0.03607	0.0947	100
113	N-acetyl-L-leucine	-0.592	4	-0.648	0.03642	0.0863	100
114	edrophonium chloride	-0.401	5	-0.584	0.03677	0.0396	80
115	sulfadimethoxine	0.485	5	0.587	0.03693	0.2542	80
116	pancuronium bromide	-0.388	4	-0.646	0.03744	0.0741	75
117	2-aminobenzenesulfonamide	0.404	4	0.646	0.0378	0.0774	75
118	quinostatin	-0.593	2	-0.862	0.03789	0.2366	100
119	cefoperazone	0.42	3	0.732	0.03798	0.0392	66
120	troglitazone	0.201	16	0.339	0.03798	0.1131	50
121	sulfinpyrazone	-0.498	4	-0.64	0.03995	0.0769	100
122	Prestwick-642	0.375	4	0.642	0.0403	0.1437	75
123	ginkgolide A	-0.588	4	-0.64	0.0404	0.2	100
124	ketotifen	0.335	4	0.636	0.04291	0.0842	75
125	PHA-00745360	0.319	8	0.461	0.04409	0.3607	62
126	pilocarpine	0.388	4	0.633	0.04464	0.1698	75
127	isocarboxazid	0.368	5	0.573	0.04498	0.071	80
128	monobenzone	-0.47	4	-0.631	0.0451	0.0811	100
129	trioxysalen	-0.555	4	-0.631	0.04518	0.132	100
130	propylthiouracil	-0.552	4	-0.63	0.04573	0.1198	100
131	scopolamine N-oxide	-0.399	5	-0.567	0.04614	0.128	80
132	alfadolone	0.383	3	0.711	0.04745	0.0529	66
133	iproniazid	0.409	5	0.568	0.04814	0.1508	80
134	rosiglitazone	0.14	14	0.351	0.04816	0.0993	50
135	metampicillin	0.31	5	0.568	0.04854	0.1839	80
136	clotrimazole	-0.259	5	-0.563	0.04864	0.0985	60
137	etomidate	-0.564	3	-0.711	0.04891	0.1035	100
138	ursodeoxycholic acid	-0.592	3	-0.711	0.04915	0.0357	100
139	fusaric acid	-0.523	4	-0.624	0.04953	0.082	100
140	famprofazone	-0.443	6	-0.52	0.05016	0.1437	83
141	levamisole	-0.37	4	-0.616	0.05461	0.1083	75
142	rolitetracycline	-0.525	4	-0.615	0.05544	0.1285	100
143	carbenoxolone	0.302	4	0.615	0.0559	0.0588	50
144	clomipramine	-0.444	4	-0.614	0.0565	0.1298	75
145	latamoxef	-0.539	3	-0.696	0.05689	0.0862	100
146	Prestwick-685	-0.431	5	-0.55	0.05804	0.1053	80
147	meclofenoxate	-0.425	6	-0.506	0.06047	0.2624	83
148	streptomycin	0.256	4	0.608	0.06057	0.0884	50
149	carbamazepine	-0.363	8	-0.442	0.0617	0.0606	75
150	moxisylyte	-0.352	5	-0.545	0.06184	0.1083	60
151	cyclobenzaprine	0.294	4	0.606	0.0626	0.1771	50
152	timolol	0.43	4	0.605	0.06284	0.2978	75
153	tobramycin	-0.53	4	-0.605	0.06306	0.1573	100
154	ceforanide	0.441	4	0.605	0.06342	0.1793	75
155	6-azathymine	-0.58	4	-0.604	0.06376	0.1322	100
156	myricetin	0.518	4	0.604	0.06419	0.0746	75
157	hydrochlorothiazide	0.316	5	0.545	0.0646	0.0365	80
158	dinoprost	0.43	4	0.603	0.06477	0.1294	75
159	lanatoside C	-0.294	6	-0.501	0.06488	0.2234	83
160	lisuride	0.452	5	0.544	0.06551	0.3842	80
161	papaverine	-0.501	4	-0.601	0.06595	0.0755	100
162	canadine	0.425	4	0.601	0.0662	0.3129	75
163	adenosine phosphate	0.313	4	0.6	0.06634	0.0559	75
164	PHA-00767505E	0.239	4	0.599	0.06742	0.0581	50
165	corticosterone	0.312	4	0.598	0.06817	0.1083	50
166	lasalocid	0.375	4	0.597	0.06869	0.3578	75
167	naproxen	0.243	9	0.41	0.0699	0.1509	66
168	mephenytoin	0.288	4	0.594	0.07088	0.0651	75
169	sitosterol	-0.476	4	-0.595	0.07183	0.2041	75
170	ethisterone	0.278	6	0.492	0.07213	0.0968	66
171	calycanthine	0.276	4	0.591	0.07398	0.0769	75
172	parthenolide	-0.216	4	-0.592	0.07432	0.3379	50
173	piromidic acid	-0.374	4	-0.592	0.0744	0.1337	75
174	azacitidine	-0.53	3	-0.665	0.07497	0.3077	100
175	heptaminol	0.43	5	0.533	0.0752	0.4157	60
176	diltiazem	-0.474	5	-0.53	0.0757	0.2344	80
177	simvastatin	-0.342	4	-0.587	0.07834	0.1133	75
178	clobetasol	-0.488	3	-0.659	0.07868	0.0662	100
179	oxaprozin	-0.343	6	-0.486	0.0791	0.0634	83
180	ouabain	-0.399	4	-0.586	0.07977	0.1667	75
181	verteporfin	-0.569	3	-0.657	0.07982	0.2267	100
182	0175029-0000	-0.431	6	-0.486	0.08019	0.3592	83
183	pargyline	-0.459	4	-0.585	0.08067	0.2216	75
184	ciprofloxacin	0.297	5	0.527	0.08093	0.0465	60
185	estrone	0.265	4	0.583	0.08098	0.0725	50
186	hexetidine	0.48	4	0.582	0.08192	0.3846	75
187	niclosamide	-0.374	5	-0.521	0.08433	0.2645	60
188	difenidol	-0.486	3	-0.651	0.08459	0.1611	100
189	terazosin	0.465	4	0.578	0.08528	0.236	75
190	streptozocin	0.553	4	0.577	0.08602	0.1964	75
191	karakoline	0.251	6	0.477	0.08851	0.1711	66
192	zaprinast	0.307	4	0.574	0.08896	0.0738	75
193	anisomycin	0.331	4	0.571	0.09123	0.5928	75
194	tanespimycin	-0.205	62	-0.155	0.09223	0.8656	51
195	ifosfamide	0.393	3	0.644	0.09238	0.0408	66
196	imipramine	-0.422	4	-0.573	0.09256	0.1022	75
197	isoflupredone	0.537	3	0.642	0.09394	0.5052	66
198	alprenolol	-0.244	4	-0.571	0.09397	0.0896	50
199	tropine	0.303	4	0.568	0.09435	0.0563	75
200	pipenzolate bromide	-0.391	4	-0.57	0.09473	0.1486	75
201	CP-645525-01	-0.421	3	-0.64	0.09492	0.1194	100
202	metanephrine	0.205	5	0.514	0.0953	0.071	60
203	hydroquinine	0.373	4	0.566	0.0958	0.1871	75
204	fluvoxamine	-0.472	4	-0.568	0.09678	0.1286	75
205	metoprolol	0.212	4	0.564	0.09827	0.1381	75
206	naringin	-0.43	4	-0.566	0.09875	0.1893	75
207	heliotrine	-0.338	6	-0.468	0.09996	0.1741	66
208	epirizole	-0.244	5	-0.505	0.10243	0.0914	60
209	vancomycin	0.403	4	0.561	0.10247	0.3293	75
210	dextromethorphan	-0.472	4	-0.561	0.10412	0.2132	75
211	eucatropine	-0.456	6	-0.464	0.10512	0.4896	83
212	Y-27632	-0.532	2	-0.769	0.10537	0.1585	100
213	levomepromazine	0.344	4	0.556	0.10744	0.4878	75
214	levopropoxyphene	0.346	4	0.555	0.10768	0.2201	75
215	Prestwick-674	-0.341	6	-0.462	0.10802	0.2892	66
216	finasteride	0.243	6	0.46	0.10997	0.3649	50
217	hydroxyachillin	-0.335	4	-0.555	0.1107	0.0599	75
218	gabapentin	0.218	4	0.552	0.1109	0.0455	50
219	morantel	-0.535	5	-0.499	0.11116	0.481	80
220	deptropine	-0.446	4	-0.555	0.1114	0.2388	75
221	rimexolone	-0.485	4	-0.554	0.11198	0.3627	75
222	ketanserin	-0.416	4	-0.553	0.11289	0.1237	75
223	folic acid	0.389	4	0.55	0.11325	0.1875	75
224	tyloxapol	-0.463	4	-0.552	0.11401	0.3911	75
225	mimosine	0.318	3	0.62	0.11618	0.1411	66
226	tomatidine	0.274	4	0.547	0.11747	0.1164	50
227	chloropyramine	-0.36	4	-0.549	0.11797	0.1776	75
228	TTNPB	0.487	2	0.757	0.11822	0.1242	100
229	galantamine	-0.351	4	-0.548	0.11946	0.1027	75
230	napelline	-0.474	4	-0.548	0.11946	0.1525	75
231	caffeic acid	-0.452	3	-0.617	0.11948	0.1667	100
232	phthalylsulfathiazole	-0.483	5	-0.493	0.11952	0.6131	80
233	carbimazole	0.398	3	0.617	0.11978	0.3675	66
234	phensuximide	-0.227	4	-0.547	0.12113	0.1714	50
235	4,5-dianilinophthalimide	-0.522	2	-0.752	0.12217	0.1587	100
236	phenformin	-0.247	7	-0.421	0.12315	0.1286	71
237	proscillaridin	-0.439	3	-0.614	0.12367	0.2727	100
238	hymecromone	0.408	4	0.542	0.12425	0.1164	75
239	piperidolate	-0.44	3	-0.613	0.12437	0.3196	66
240	N6-methyladenosine	0.254	4	0.541	0.12491	0.1198	75
241	thiamphenicol	0.37	5	0.491	0.12566	0.5432	60
242	cyanocobalamin	-0.435	4	-0.542	0.12612	0.1027	75
243	0173570-0000	-0.325	6	-0.449	0.12806	0.3212	83
244	alsterpaullone	-0.445	3	-0.608	0.13054	0.4571	66
245	clebopride	0.259	4	0.536	0.13175	0.1438	75
246	tetrahydroalstonine	0.214	4	0.533	0.13591	0.1342	75
247	15(S)-15-methylprostaglandin E2	0.344	4	0.531	0.13794	0.2881	50
248	nialamide	-0.387	4	-0.532	0.13895	0.2388	75
249	gramine	-0.365	4	-0.531	0.14011	0.1202	75
250	aceclofenac	-0.328	4	-0.53	0.14174	0.1024	75
251	lymecycline	-0.417	4	-0.53	0.14174	0.2312	75
252	ketoprofen	-0.323	6	-0.44	0.14209	0.1099	83
253	canavanine	-0.453	3	-0.598	0.1439	0.1598	100
254	0179445-0000	-0.28	8	-0.384	0.1447	0.1892	62
255	atovaquone	-0.448	3	-0.597	0.14528	0.2378	100
256	vidarabine	-0.35	4	-0.527	0.14548	0.175	75
257	chlormezanone	0.268	4	0.525	0.14607	0.1258	50
258	SR-95531	0.241	4	0.524	0.14653	0.0604	75
259	procyclidine	-0.397	4	-0.526	0.14723	0.1379	75
260	skimmianine	-0.435	4	-0.526	0.14723	0.3579	75
261	rifampicin	0.3	4	0.523	0.14808	0.3023	75
262	fenspiride	-0.245	5	-0.474	0.14839	0.3058	60
263	flunarizine	-0.435	4	-0.524	0.14977	0.2667	75
264	etacrynic acid	-0.308	3	-0.594	0.15007	0.1557	66
265	risperidone	-0.447	3	-0.593	0.15049	0.1	66
266	oxolamine	0.256	4	0.521	0.15121	0.3626	75
267	guanfacine	-0.258	5	-0.473	0.15186	0.2486	60
268	sulfachlorpyridazine	-0.299	5	-0.472	0.1532	0.2192	60
269	hydrastine hydrochloride	-0.388	4	-0.521	0.15375	0.2171	75
270	dipyridamole	-0.379	6	-0.433	0.1543	0.3742	83
271	MG-262	-0.353	3	-0.589	0.1565	0.4803	66
272	antazoline	-0.279	4	-0.519	0.15652	0.1698	75
273	procainamide	-0.251	4	-0.519	0.15664	0.1606	75
274	allantoin	-0.424	5	-0.469	0.15789	0.1314	80
275	ipratropium bromide	-0.477	3	-0.588	0.15862	0.3284	66
276	metrizamide	0.325	4	0.515	0.15896	0.3288	75
277	bromperidol	-0.353	3	-0.588	0.15906	0.1446	66
278	tiletamine	0.266	4	0.513	0.16153	0.2059	75
279	blebbistatin	-0.471	2	-0.715	0.16188	0.2297	100
280	gentamicin	0.36	4	0.513	0.16201	0.4375	75
281	tetracaine	0.413	3	0.587	0.16217	0.2177	66
282	Prestwick-857	0.311	4	0.512	0.1633	0.3742	75
283	benzethonium chloride	-0.325	3	-0.585	0.16331	0.1967	66
284	piretanide	0.217	4	0.51	0.16674	0.2349	75
285	levobunolol	0.303	4	0.51	0.16692	0.3141	75
286	tropicamide	-0.236	6	-0.426	0.16755	0.2126	50
287	2,6-dimethylpiperidine	-0.251	5	-0.463	0.1688	0.1946	60
288	etofylline	-0.356	5	-0.462	0.17026	0.2474	80
289	abamectin	-0.395	4	-0.51	0.1704	0.1975	75
290	metitepine	0.161	4	0.507	0.17104	0.3198	75
291	fursultiamine	-0.299	4	-0.509	0.1714	0.1869	50
292	reserpine	-0.451	3	-0.578	0.17396	0.2617	66
293	pindolol	0.29	5	0.461	0.17551	0.3976	60
294	ondansetron	0.301	4	0.504	0.17697	0.3408	50
295	aciclovir	0.316	6	0.42	0.17774	0.4658	50
296	flumetasone	-0.265	6	-0.421	0.17782	0.2673	50
297	glibenclamide	-0.288	4	-0.503	0.18045	0.397	75
298	diphenhydramine	0.341	5	0.457	0.1814	0.4802	60
299	metyrapone	-0.433	4	-0.502	0.18232	0.3016	75
300	cefotetan	-0.277	3	-0.573	0.18236	0.1447	66
301	paromomycin	0.236	4	0.5	0.1824	0.0958	75
302	lorglumide	-0.419	5	-0.454	0.18454	0.4974	80
303	isradipine	-0.331	4	-0.499	0.18636	0.172	50
304	benzbromarone	0.42	3	0.571	0.18708	0.2288	66
305	gossypol	-0.239	6	-0.416	0.18813	0.4015	66
306	Prestwick-1103	0.278	4	0.496	0.18974	0.5217	50
307	zardaverine	0.259	4	0.495	0.19103	0.2464	50
308	16-phenyltetranorprostaglandin E2	0.282	4	0.494	0.19215	0.125	50
309	etiocholanolone	0.252	6	0.412	0.1925	0.576	50
310	levocabastine	-0.377	4	-0.494	0.19519	0.179	75
311	gibberellic acid	-0.285	4	-0.493	0.19706	0.2246	50
312	sulfadimidine	-0.358	6	-0.412	0.19721	0.1897	66
313	ciclosporin	-0.153	6	-0.412	0.19793	0.2933	50
314	cefotiam	0.39	4	0.489	0.2008	0.3228	50
315	orciprenaline	0.15	4	0.489	0.2008	0.1744	50
316	arachidonyltrifluoromethane	0.294	2	0.683	0.2011	0.239	50
317	azathioprine	-0.255	7	-0.381	0.20181	0.106	71
318	PF-00875133-00	0.358	3	0.561	0.20409	0.1566	66
319	bromocriptine	-0.376	5	-0.445	0.20411	0.3333	80
320	methylergometrine	-0.415	4	-0.488	0.20687	0.3452	75
321	dapsone	0.347	5	0.444	0.20785	0.4972	60
322	5155877	-0.21	4	-0.487	0.20788	0.3882	50
323	prednisone	0.215	5	0.444	0.20877	0.2866	60
324	nimodipine	0.294	4	0.484	0.20886	0.2778	50
325	butein	-0.43	2	-0.677	0.20935	0.156	100
326	oxyphenbutazone	-0.246	4	-0.486	0.21087	0.2437	50
327	mepenzolate bromide	-0.293	5	-0.442	0.21105	0.2919	60
328	ornidazole	-0.31	5	-0.441	0.21234	0.3508	60
329	isoetarine	0.107	4	0.483	0.21242	0.1867	50
330	sulfaphenazole	-0.311	4	-0.484	0.21383	0.2921	50
331	cinoxacin	-0.324	4	-0.484	0.21421	0.3153	75
332	sulfafurazole	-0.282	5	-0.438	0.2179	0.4432	60
333	monastrol	0.202	8	0.35	0.21999	0.3313	50
334	alcuronium chloride	-0.488	2	-0.666	0.22373	0.1977	100
335	trimethobenzamide	0.349	5	0.436	0.22555	0.5706	60
336	verapamil	-0.172	6	-0.399	0.22613	0.175	50
337	noscapine	0.129	4	0.475	0.22712	0.092	50
338	anabasine	-0.421	3	-0.547	0.22921	0.3222	66
339	tolazamide	0.148	3	0.548	0.22931	0.2203	66
340	bemegride	-0.196	4	-0.476	0.2304	0.2135	50
341	pivampicillin	-0.442	4	-0.476	0.23082	0.2888	75
342	pyrvinium	-0.341	6	-0.397	0.23128	0.5052	66
343	ergocalciferol	0.171	4	0.473	0.23145	0.2883	50
344	ribavirin	0.258	4	0.472	0.23384	0.4188	50
345	hydroflumethiazide	-0.309	5	-0.431	0.23499	0.2371	80
346	etilefrine	0.349	4	0.471	0.23569	0.3099	50
347	butyl hydroxybenzoate	0.176	5	0.431	0.23585	0.1818	60
348	aminohippuric acid	-0.343	4	-0.474	0.23651	0.4259	50
349	acetylsalicylic acid	-0.269	13	-0.273	0.23695	0.4706	61
350	crotamiton	-0.277	4	-0.472	0.23975	0.2871	75
351	betamethasone	0.218	3	0.542	0.24047	0.1302	66
352	ursolic acid	0.241	4	0.469	0.24061	0.3429	50
353	lisinopril	-0.391	3	-0.541	0.24239	0.3189	66
354	esculetin	-0.321	3	-0.539	0.24465	0.2756	66
355	oxybuprocaine	-0.28	4	-0.469	0.24717	0.309	50
356	furazolidone	0.339	4	0.465	0.24894	0.4645	50
357	sulfamethoxypyridazine	-0.36	5	-0.425	0.24912	0.5545	60
358	biperiden	0.378	5	0.424	0.25079	0.6061	60
359	6-benzylaminopurine	-0.236	5	-0.424	0.25135	0.2317	60
360	pyrithyldione	0.253	4	0.464	0.25202	0.4118	50
361	betaxolol	-0.275	4	-0.466	0.25278	0.4359	50
362	mercaptopurine	-0.458	2	-0.645	0.25281	0.226	100
363	bephenium hydroxynaphthoate	-0.268	5	-0.423	0.25289	0.3616	60
364	fenofibrate	0.218	3	0.535	0.25441	0.3185	66
365	pimethixene	0.176	3	0.535	0.25525	0.3529	66
366	leflunomide	0.313	4	0.462	0.25527	0.3955	50
367	cefalexin	-0.406	5	-0.422	0.25619	0.6296	80
368	cotinine	-0.276	6	-0.387	0.2574	0.433	66
369	PNU-0251126	-0.21	6	-0.387	0.25758	0.4333	50
370	liothyronine	-0.471	4	-0.464	0.25799	0.4715	75
371	nisoxetine	-0.408	4	-0.463	0.25857	0.2805	75
372	nortriptyline	-0.367	4	-0.463	0.25857	0.3285	75
373	aminocaproic acid	-0.375	3	-0.532	0.25985	0.3316	66
374	amiprilose	0.106	4	0.46	0.26066	0.2676	50
375	3-acetylcoumarin	-0.307	5	-0.419	0.26222	0.4011	80
376	apomorphine	-0.3	5	-0.419	0.26222	0.3481	60
377	levodopa	-0.288	5	-0.418	0.26394	0.3333	80
378	0297417-0002B	-0.402	3	-0.528	0.26749	0.4754	66
379	harmaline	0.145	4	0.457	0.2676	0.1761	50
380	imipenem	-0.439	4	-0.459	0.26834	0.5525	75
381	depudecin	-0.402	2	-0.633	0.27079	0.2171	100
382	altizide	0.039	4	0.455	0.27243	0.2013	50
383	butamben	0.197	4	0.455	0.27285	0.3977	50
384	tracazolate	-0.36	4	-0.457	0.27468	0.3731	50
385	ramifenazone	0.207	4	0.454	0.27508	0.3032	50
386	xamoterol	0.228	3	0.526	0.27524	0.3675	66
387	oxprenolol	-0.42	4	-0.456	0.27665	0.5297	75
388	etodolac	-0.312	5	-0.413	0.27668	0.3125	80
389	naloxone	-0.371	6	-0.379	0.27718	0.4124	66
390	irinotecan	-0.326	3	-0.524	0.27728	0.5761	66
391	mesalazine	0.01	5	0.413	0.2775	0.12	60
392	solanine	-0.114	4	-0.454	0.27952	0.3224	50
393	nomegestrol	0.214	3	0.523	0.28021	0.3693	66
394	bacampicillin	0.298	4	0.452	0.28031	0.2938	50
395	cyclic adenosine monophosphate	0.311	4	0.451	0.28286	0.4684	50
396	zomepirac	-0.416	4	-0.452	0.28521	0.4619	75
397	Prestwick-691	0.403	3	0.52	0.28628	0.6375	66
398	benzocaine	0.267	4	0.449	0.28745	0.4969	50
399	oxymetazoline	-0.344	4	-0.451	0.28763	0.3795	75
400	8-azaguanine	-0.343	4	-0.451	0.28901	0.6224	50
401	disopyramide	0.094	4	0.448	0.28932	0.3287	50
402	naltrexone	0.224	5	0.408	0.29008	0.5075	60
403	bupropion	-0.409	4	-0.45	0.29054	0.4	75
404	proxyphylline	-0.292	4	-0.45	0.29054	0.4901	50
405	cisapride	-0.354	4	-0.45	0.29133	0.2041	75
406	hydrocortisone	-0.361	3	-0.517	0.29174	0.2763	66
407	pempidine	-0.308	5	-0.406	0.29328	0.3827	80
408	calmidazolium	-0.429	2	-0.618	0.29347	0.3689	100
409	sulfamonomethoxine	0.319	4	0.446	0.29517	0.5466	50
410	levonorgestrel	-0.27	6	-0.372	0.29852	0.5956	50
411	erythromycin	0.263	5	0.404	0.29867	0.2945	60
412	racecadotril	0.1	4	0.443	0.30287	0.3205	50
413	viomycin	0.337	4	0.442	0.30506	0.7977	50
414	fluticasone	0.133	4	0.441	0.30872	0.4387	50
415	rilmenidine	0.324	4	0.441	0.30906	0.3253	50
416	flunixin	-0.404	5	-0.399	0.3096	0.4774	80
417	0316684-0000	0.294	4	0.44	0.31065	0.2628	50
418	mefexamide	0.33	4	0.44	0.31065	0.3742	50
419	ethosuximide	-0.241	4	-0.442	0.31103	0.3736	50
420	torasemide	-0.434	4	-0.442	0.31216	0.3762	75
421	idazoxan	-0.368	4	-0.441	0.31321	0.3533	75
422	alfaxalone	-0.384	3	-0.506	0.3152	0.4362	66
423	levcycloserine	-0.281	4	-0.44	0.31564	0.4639	50
424	nomifensine	-0.324	5	-0.397	0.31583	0.2432	60
425	minoxidil	0.116	5	0.398	0.31613	0.2667	60
426	propafenone	-0.405	4	-0.439	0.32042	0.4753	75
427	iohexol	0.251	4	0.436	0.32193	0.6114	50
428	triflupromazine	0.309	4	0.436	0.32294	0.5204	50
429	tiabendazole	-0.332	4	-0.437	0.32439	0.534	75
430	isoxicam	0.244	5	0.395	0.32472	0.6524	60
431	carisoprodol	0.136	4	0.435	0.32583	0.245	50
432	guanadrel	0.251	5	0.394	0.32642	0.5632	60
433	cetirizine	-0.362	4	-0.436	0.3278	0.6522	75
434	beclometasone	-0.281	3	-0.5	0.32992	0.1731	66
435	canrenoic acid	-0.238	4	-0.435	0.33022	0.3591	75
436	NU-1025	-0.248	2	-0.594	0.33262	0.3172	50
437	STOCK1N-35215	-0.352	3	-0.499	0.33299	0.3433	66
438	neomycin	-0.145	5	-0.391	0.33375	0.4202	60
439	etanidazole	-0.299	4	-0.433	0.33458	0.4645	75
440	acenocoumarol	0.157	5	0.39	0.33682	0.3377	60
441	flavoxate	-0.284	4	-0.432	0.33707	0.3152	50
442	(-)-isoprenaline	0.242	4	0.429	0.34093	0.3837	50
443	etamsylate	-0.455	4	-0.431	0.34134	0.5594	75
444	theobromine	0.05	4	0.429	0.3418	0.2207	50
445	metolazone	-0.133	5	-0.388	0.34243	0.3855	60
446	trimethylcolchicinic acid	-0.301	4	-0.43	0.34299	0.2903	75
447	ritodrine	0.098	4	0.428	0.34337	0.3174	50
448	betulinic acid	0.23	4	0.428	0.34496	0.535	50
449	cloperastine	-0.346	6	-0.356	0.34746	0.5546	66
450	azlocillin	-0.262	4	-0.428	0.35105	0.4118	50
451	5182598	-0.247	2	-0.582	0.35123	0.6541	50
452	BCB000039	-0.303	3	-0.491	0.35171	0.2733	66
453	azapropazone	0.242	3	0.491	0.35342	0.3455	66
454	perphenazine	0.176	5	0.384	0.35426	0.6959	60
455	clemizole	-0.328	5	-0.384	0.3549	0.4626	60
456	epivincamine	-0.292	4	-0.426	0.35509	0.4523	75
457	clenbuterol	0.231	5	0.384	0.35512	0.3168	60
458	isoconazole	-0.296	5	-0.384	0.35576	0.3443	60
459	denatonium benzoate	-0.409	4	-0.426	0.35658	0.5389	75
460	5253409	0.339	2	0.578	0.35717	0.4	50
461	bezafibrate	-0.39	4	-0.425	0.35931	0.5396	75
462	sulfamerazine	-0.225	5	-0.382	0.36165	0.4469	60
463	amitriptyline	0.249	6	0.35	0.3627	0.7961	50
464	3-nitropropionic acid	-0.325	4	-0.422	0.36649	0.5691	75
465	vincamine	0.206	6	0.348	0.36705	0.5845	50
466	bufexamac	-0.309	4	-0.421	0.3687	0.5177	50
467	proxymetacaine	-0.168	4	-0.42	0.37214	0.3155	50
468	estropipate	0.119	4	0.418	0.37252	0.4132	50
469	mometasone	0.136	4	0.417	0.37554	0.559	50
470	flucytosine	-0.25	4	-0.419	0.3761	0.4567	50
471	vanoxerine	0.261	4	0.417	0.3761	0.526	50
472	pregnenolone	0.218	4	0.417	0.37653	0.5032	50
473	chlorphenesin	-0.385	4	-0.419	0.37665	0.5534	75
474	CAY-10397	0.135	3	0.481	0.37864	0.2214	66
475	MK-886	0.31	2	0.563	0.38163	0.4037	50
476	pridinol	-0.252	4	-0.414	0.38962	0.4171	50
477	citiolone	-0.236	6	-0.343	0.39035	0.5833	50
478	docosahexaenoic acid ethyl ester	0.231	2	0.557	0.3921	0.4381	50
479	desoxycortone	-0.343	4	-0.413	0.39259	0.4505	50
480	zoxazolamine	-0.287	4	-0.413	0.39344	0.601	50
481	fluorocurarine	-0.273	4	-0.412	0.39515	0.377	50
482	protriptyline	-0.327	4	-0.412	0.39714	0.5038	50
483	phenazopyridine	-0.286	4	-0.411	0.39862	0.4494	75
484	oxamniquine	0.065	4	0.409	0.39935	0.2846	50
485	triamterene	-0.218	5	-0.37	0.39982	0.411	60
486	lincomycin	0.206	3	0.472	0.40023	0.3386	66
487	mefenamic acid	-0.193	5	-0.37	0.40098	0.2893	60
488	diazoxide	0.198	5	0.37	0.40158	0.4595	60
489	pyrazinamide	-0.321	4	-0.41	0.40226	0.5297	50
490	convolamine	-0.151	4	-0.41	0.40315	0.4432	75
491	dicloxacillin	0.036	4	0.407	0.40464	0.3289	50
492	Prestwick-1085	-0.225	4	-0.408	0.40689	0.3669	50
493	flufenamic acid	-0.234	6	-0.337	0.40797	0.6171	50
494	acacetin	-0.155	6	-0.337	0.4087	0.5856	50
495	sparteine	0.152	4	0.406	0.40894	0.3669	50
496	atropine	-0.253	4	-0.407	0.40984	0.6968	75
497	tranylcypromine	-0.26	5	-0.367	0.41135	0.665	60
498	fusidic acid	0.241	4	0.405	0.41192	0.3203	50
499	naftidrofuryl	-0.236	4	-0.407	0.41196	0.2484	75
500	vinpocetine	-0.179	4	-0.406	0.41357	0.5714	75
501	milrinone	-0.353	3	-0.467	0.41467	0.7204	66
502	Prestwick-983	0.436	3	0.466	0.41515	0.6928	66
503	H-89	-0.231	3	-0.465	0.41834	0.4324	66
504	tremorine	-0.34	4	-0.405	0.41891	0.5206	75
505	norfloxacin	-0.275	5	-0.364	0.41924	0.5263	60
506	artemisinin	-0.394	3	-0.465	0.41946	0.4578	66
507	PHA-00816795	-0.247	2	-0.542	0.42008	0.5	50
508	lobeline	0.096	4	0.402	0.42173	0.2059	50
509	iloprost	0.23	3	0.463	0.42184	0.6579	66
510	foliosidine	0.112	6	0.332	0.42245	0.5781	50
511	sisomicin	-0.185	4	-0.404	0.42251	0.3701	50
512	dilazep	-0.211	5	-0.363	0.42305	0.5655	60
513	xylometazoline	-0.303	4	-0.403	0.42384	0.558	50
514	carteolol	0.223	4	0.401	0.42575	0.5804	50
515	mepyramine	-0.176	4	-0.403	0.42649	0.4167	75
516	domperidone	0.234	4	0.4	0.42959	0.3115	50
517	LM-1685	-0.185	3	-0.46	0.43108	0.3651	66
518	picrotoxinin	-0.286	4	-0.401	0.43186	0.4309	75
519	diphemanil metilsulfate	0.275	5	0.36	0.43296	0.503	60
520	gemfibrozil	-0.25	5	-0.359	0.43757	0.5474	60
521	riboflavin	-0.402	4	-0.399	0.43767	0.7225	75
522	nystatin	0.377	3	0.456	0.43995	0.5376	66
523	Prestwick-559	-0.364	3	-0.456	0.44185	0.6364	66
524	dantrolene	0.157	6	0.326	0.44672	0.6026	50
525	oxetacaine	-0.32	5	-0.356	0.44814	0.5102	60
526	proglumide	-0.222	5	-0.356	0.44814	0.388	60
527	clemastine	0.385	3	0.453	0.44826	0.6477	66
528	melatonin	0.197	4	0.393	0.45139	0.5769	50
529	natamycin	-0.363	4	-0.394	0.4535	0.6954	50
530	aconitine	0.198	4	0.392	0.45455	0.4052	50
531	nicergoline	-0.26	5	-0.354	0.45689	0.4504	60
532	mafenide	0.174	5	0.354	0.45828	0.4897	60
533	sulconazole	-0.323	4	-0.392	0.46006	0.7368	50
534	imatinib	0.334	2	0.519	0.46145	0.6358	50
535	oxytetracycline	-0.364	3	-0.449	0.46198	0.4611	66
536	niridazole	-0.261	4	-0.391	0.46223	0.5191	75
537	indometacin	-0.229	8	-0.283	0.46269	0.4728	62
538	Prestwick-972	0.255	3	0.447	0.46601	0.4731	66
539	copper sulfate	0.177	4	0.388	0.46617	0.4659	50
540	zalcitabine	0.006	4	0.388	0.46679	0.3688	50
541	doxazosin	-0.309	4	-0.39	0.46752	0.8051	50
542	digoxin	-0.238	4	-0.389	0.47083	0.4796	50
543	trihexyphenidyl	0.347	3	0.445	0.47092	0.8045	66
544	serotonin	0.017	5	0.35	0.47115	0.5074	60
545	aminophylline	-0.34	4	-0.388	0.47339	0.5638	75
546	clomifene	-0.193	4	-0.387	0.47516	0.5145	75
547	phenindione	-0.378	4	-0.387	0.47681	0.5784	75
548	suramin sodium	0.16	4	0.385	0.47851	0.4863	50
549	monorden	-0.095	22	-0.173	0.4787	0.784	54
550	GW-8510	-0.301	4	-0.385	0.48111	0.7863	50
551	BCB000040	0.207	4	0.383	0.48274	0.5086	50
552	ricinine	-0.368	4	-0.384	0.48499	0.4096	75
553	S-propranolol	-0.144	4	-0.384	0.48718	0.4329	50
554	gliclazide	-0.314	4	-0.382	0.49175	0.745	50
555	sulfaquinoxaline	0.299	3	0.437	0.49257	0.6467	66
556	nicardipine	0.159	4	0.38	0.49488	0.4522	50
557	ramipril	-0.047	4	-0.38	0.49822	0.5084	50
558	practolol	-0.219	4	-0.38	0.49933	0.5255	75
559	sulpiride	-0.167	5	-0.342	0.50095	0.5	60
560	diethylcarbamazine	-0.177	4	-0.379	0.50146	0.4042	75
561	iopanoic acid	-0.135	4	-0.379	0.50379	0.54	50
562	betonicine	0.181	6	0.312	0.50413	0.6039	50
563	N-acetyl-L-aspartic acid	0.187	4	0.376	0.50829	0.4375	50
564	progesterone	-0.355	4	-0.377	0.50914	0.5235	75
565	amoxicillin	-0.243	4	-0.377	0.5101	0.7111	50
566	isometheptene	0.246	4	0.375	0.51049	0.6527	50
567	AH-23848	-0.304	3	-0.431	0.51126	0.5498	66
568	tiratricol	-0.199	4	-0.376	0.51242	0.5647	50
569	saquinavir	-0.288	4	-0.376	0.51276	0.5398	50
570	F0447-0125	0.023	4	0.374	0.51352	0.6513	50
571	laudanosine	0.097	4	0.374	0.51543	0.4031	50
572	chlorogenic acid	0.192	4	0.374	0.5158	0.779	50
573	estriol	-0.335	4	-0.375	0.51712	0.7376	50
574	dexpropranolol	-0.431	3	-0.427	0.52065	0.6122	66
575	bromopride	-0.222	6	-0.308	0.52151	0.6235	50
576	clopamide	0.168	4	0.372	0.52183	0.5074	50
577	brinzolamide	-0.149	4	-0.373	0.52293	0.5514	75
578	palmatine	-0.239	4	-0.372	0.52535	0.5737	75
579	Prestwick-1083	-0.008	3	0.424	0.5264	0.4161	66
580	tribenoside	0.182	4	0.37	0.52802	0.6614	50
581	proguanil	-0.047	3	-0.424	0.52936	0.4815	66
582	tolmetin	0.027	4	0.369	0.53084	0.4392	50
583	dydrogesterone	0.102	4	0.369	0.53146	0.5195	50
584	ebselen	-0.364	3	-0.423	0.53179	0.7012	66
585	probenecid	-0.2	4	-0.37	0.5349	0.4506	75
586	delsoline	-0.26	4	-0.37	0.5354	0.6271	50
587	spectinomycin	-0.218	4	-0.369	0.53721	0.4405	50
588	hydroxyzine	-0.314	5	-0.332	0.53806	0.5294	60
589	lomefloxacin	-0.151	6	-0.304	0.53868	0.6718	66
590	chlorzoxazone	-0.161	4	-0.368	0.53954	0.8141	50
591	kaempferol	0.162	4	0.367	0.54021	0.6094	50
592	acemetacin	0.216	4	0.365	0.54449	0.8034	50
593	sulfapyridine	0.09	4	0.365	0.54523	0.5377	50
594	dirithromycin	-0.171	3	-0.418	0.54609	0.4972	66
595	pirlindole	0.114	3	0.417	0.54689	0.6364	66
596	puromycin	-0.372	4	-0.364	0.5535	0.7836	75
597	sanguinarine	-0.39	2	-0.486	0.55412	0.7875	50
598	W-13	0.284	2	0.485	0.55674	0.7178	50
599	pyridoxine	-0.3	4	-0.364	0.55684	0.7746	50
600	IC-86621	0.087	4	0.361	0.55973	0.5828	50
601	benfotiamine	-0.203	5	-0.326	0.56169	0.6	60
602	metoclopramide	-0.135	6	-0.299	0.56283	0.4483	50
603	epitiostanol	0.093	4	0.36	0.56444	0.6067	50
604	netilmicin	0.164	4	0.359	0.56582	0.6643	50
605	scopoletin	-0.38	2	-0.482	0.56615	0.7308	50
606	furaltadone	-0.236	6	-0.297	0.56873	0.7399	50
607	iobenguane	-0.247	4	-0.36	0.5692	0.6	75
608	PF-00539758-00	0.177	3	0.408	0.57155	0.5706	66
609	benzathine benzylpenicillin	0.185	4	0.357	0.57334	0.8114	50
610	troleandomycin	-0.278	4	-0.358	0.57399	0.6667	50
611	amrinone	-0.221	4	-0.358	0.57471	0.6818	50
612	piribedil	-0.346	4	-0.358	0.57544	0.635	50
613	chlorambucil	-0.286	4	-0.358	0.57654	0.6299	75
614	calcium pantothenate	-0.341	4	-0.357	0.57698	0.7173	75
615	bepridil	-0.268	4	-0.357	0.57771	0.6742	50
616	spiradoline	-0.138	4	-0.355	0.58461	0.5581	75
617	chloramphenicol	-0.327	4	-0.355	0.58583	0.6667	50
618	piperine	0.167	4	0.354	0.58631	0.5423	50
619	buflomedil	-0.231	4	-0.355	0.58684	0.7159	50
620	alvespimycin	-0.215	12	-0.21	0.59022	0.7826	50
621	cefalonium	-0.298	3	-0.401	0.59352	0.6304	66
622	fluphenazine	-0.167	18	-0.173	0.59377	0.7311	55
623	succinylsulfathiazole	-0.181	4	-0.352	0.59573	0.4882	75
624	phenacetin	-0.275	4	-0.352	0.59701	0.6484	50
625	decamethonium bromide	0.068	4	0.35	0.59818	0.4546	50
626	tetroquinone	-0.21	4	-0.35	0.60184	0.5263	75
627	loxapine	0.09	4	0.349	0.60194	0.633	50
628	promazine	-0.281	6	-0.289	0.60222	0.5986	50
629	5194442	-0.102	4	-0.35	0.60284	0.6242	75
630	trimetazidine	-0.219	4	-0.35	0.60284	0.8044	50
631	prilocaine	0.056	6	0.289	0.60313	0.6423	50
632	fluvastatin	-0.386	4	-0.349	0.60674	0.5625	75
633	mebhydrolin	0.216	4	0.348	0.60703	0.7254	50
634	fluorometholone	-0.208	4	-0.349	0.60789	0.6709	50
635	fluocinonide	-0.308	5	-0.314	0.61073	0.7697	60
636	pralidoxime	0.179	4	0.346	0.61211	0.695	50
637	memantine	0.079	4	0.346	0.6141	0.5782	50
638	ranitidine	-0.322	5	-0.312	0.6154	0.7407	60
639	daunorubicin	-0.233	4	-0.346	0.61613	0.7544	50
640	flucloxacillin	0.088	4	0.345	0.61682	0.6429	50
641	bethanechol	0.052	4	0.344	0.61963	0.5252	50
642	nadide	0.185	4	0.344	0.61963	0.6571	50
643	fipexide	-0.353	3	-0.391	0.62086	0.7348	66
644	harman	-0.089	4	-0.345	0.62144	0.5111	50
645	monocrotaline	-0.115	4	-0.345	0.62203	0.5882	50
646	fludroxycortide	-0.26	5	-0.31	0.62465	0.7688	60
647	corynanthine	-0.356	3	-0.388	0.6298	0.7011	66
648	sulfametoxydiazine	-0.303	4	-0.342	0.63045	0.8495	50
649	trimipramine	-0.291	4	-0.342	0.63319	0.6142	50
650	ethaverine	-0.299	4	-0.34	0.63751	0.7198	50
651	enalapril	0.148	4	0.339	0.63779	0.5664	50
652	primidone	0.211	4	0.339	0.63779	0.5781	50
653	furosemide	0.201	4	0.336	0.64579	0.8093	50
654	brompheniramine	-0.054	4	-0.338	0.64622	0.507	50
655	theophylline	0.046	4	0.335	0.64968	0.597	50
656	ampicillin	0.183	4	0.335	0.6504	0.6928	50
657	paracetamol	-0.147	4	-0.336	0.65285	0.6966	50
658	aminoglutethimide	-0.344	3	-0.38	0.65387	0.7024	66
659	rescinnamine	-0.138	3	-0.377	0.66131	0.6281	66
660	florfenicol	-0.035	4	-0.333	0.66244	0.6793	50
661	santonin	-0.278	4	-0.333	0.66309	0.5926	50
662	triprolidine	0.102	4	0.331	0.66327	0.634	50
663	alverine	0.05	4	0.331	0.66544	0.6646	50
664	zuclopenthixol	-0.019	4	0.329	0.67202	0.6011	50
665	berberine	-0.251	4	-0.33	0.67212	0.7849	50
666	demeclocycline	-0.299	6	-0.274	0.67248	0.8785	50
667	norcyclobenzaprine	-0.262	4	-0.33	0.67326	0.783	50
668	hexylcaine	-0.154	4	-0.328	0.67728	0.6023	50
669	esculin	0.095	4	0.327	0.67793	0.5537	50
670	methylprednisolone	-0.255	4	-0.328	0.67992	0.7654	50
671	dizocilpine	-0.09	5	-0.295	0.68473	0.6081	60
672	dioxybenzone	-0.219	4	-0.326	0.68515	0.7473	50
673	imidurea	-0.328	3	-0.368	0.6856	0.827	66
674	halcinonide	-0.29	5	-0.294	0.68617	0.7595	60
675	etofenamate	-0.321	4	-0.325	0.68905	0.7677	50
676	todralazine	-0.271	5	-0.293	0.68994	0.7447	60
677	nizatidine	0.163	4	0.322	0.69361	0.7259	50
678	sulfanilamide	-0.22	4	-0.323	0.69375	0.6944	50
679	tonzonium bromide	-0.261	4	-0.323	0.69466	0.7672	50
680	clofilium tosylate	-0.138	3	-0.364	0.69726	0.5224	66
681	remoxipride	-0.252	4	-0.322	0.69956	0.8324	50
682	5279552	0.246	2	0.444	0.69991	0.6597	50
683	colecalciferol	-0.298	4	-0.321	0.70069	0.6359	50
684	ceftazidime	-0.204	3	-0.362	0.70293	0.6038	66
685	proadifen	-0.222	4	-0.32	0.7054	0.6696	50
686	lobelanidine	0.099	4	0.318	0.70654	0.6242	50
687	methoxsalen	-0.143	3	-0.36	0.70778	0.6724	66
688	cyclopenthiazide	-0.002	4	-0.319	0.70889	0.7027	50
689	seneciphylline	-0.167	4	-0.319	0.70944	0.6503	50
690	etidronic acid	-0.105	4	-0.318	0.71046	0.7831	50
691	telenzepine	-0.132	4	-0.318	0.71159	0.6667	50
692	sulfacetamide	-0.2	4	-0.318	0.71259	0.7282	50
693	staurosporine	-0.155	4	-0.317	0.71489	0.7534	50
694	mepacrine	0.07	2	0.437	0.71965	0.7917	50
695	paroxetine	-0.009	4	0.312	0.72721	0.5515	50
696	butoconazole	-0.026	4	0.312	0.72753	0.7901	50
697	rolipram	0.122	4	0.312	0.7289	0.7313	50
698	alimemazine	0.009	4	0.311	0.73017	0.7576	50
699	pepstatin	0.025	4	0.311	0.73017	0.7639	50
700	dyclonine	-0.104	4	-0.312	0.73107	0.7427	50
701	asiaticoside	0.073	4	0.311	0.73133	0.7484	50
702	1,4-chrysenequinone	-0.318	2	-0.432	0.73347	0.7813	50
703	SB-202190	-0.189	5	-0.281	0.7374	0.7438	60
704	amiloride	-0.14	5	-0.281	0.73864	0.8021	60
705	vitexin	0.007	4	0.309	0.73928	0.6547	50
706	pseudopelletierine	-0.276	4	-0.308	0.74282	0.8177	50
707	propoxycaine	-0.057	4	-0.308	0.7432	0.6938	50
708	STOCK1N-35696	0.173	2	0.428	0.74434	0.8615	50
709	bicuculline	-0.269	4	-0.308	0.74471	0.7232	50
710	salsolidin	-0.187	4	-0.307	0.74638	0.7727	50
711	10-methoxyharmalan	-0.118	4	-0.306	0.74833	0.7122	50
712	oxedrine	0.1	4	0.304	0.75172	0.8415	50
713	enoxacin	-0.049	4	-0.305	0.75279	0.7161	50
714	fasudil	0.312	2	0.425	0.75375	0.7111	50
715	mefloquine	-0.302	5	-0.277	0.75474	0.8796	60
716	prazosin	-0.09	6	-0.253	0.7551	0.7389	50
717	hycanthone	-0.046	4	-0.304	0.75603	0.7731	50
718	sertaconazole	-0.24	4	-0.302	0.76059	0.7701	50
719	cyproheptadine	-0.219	5	-0.275	0.76089	0.7143	60
720	kinetin	-0.167	4	-0.302	0.76343	0.6793	50
721	fluoxetine	0.169	4	0.3	0.76652	0.8698	50
722	DL-thiorphan	-0.279	2	-0.42	0.76764	0.9602	50
723	alfuzosin	-0.183	5	-0.272	0.77004	0.8044	60
724	etifenin	-0.241	4	-0.3	0.77012	0.7644	50
725	propranolol	0.117	4	0.299	0.77012	0.7273	50
726	adipiodone	-0.116	4	-0.299	0.77063	0.8045	50
727	gallamine triethiodide	-0.236	5	-0.272	0.77246	0.746	60
728	betahistine	-0.266	4	-0.297	0.77883	0.8114	50
729	dicoumarol	-0.155	6	-0.247	0.78251	0.7111	50
730	SC-58125	-0.063	4	-0.295	0.78394	0.7698	50
731	piperacetazine	0.158	4	0.294	0.78396	0.8457	50
732	lysergol	-0.184	4	-0.295	0.78502	0.7677	50
733	ioxaglic acid	-0.184	3	-0.332	0.78644	0.8579	66
734	ethambutol	-0.224	5	-0.267	0.78782	0.8539	60
735	quipazine	0.062	4	0.293	0.78818	0.8235	50
736	nalidixic acid	-0.09	5	-0.267	0.78897	0.7676	60
737	iocetamic acid	0.166	4	0.292	0.79178	0.8409	50
738	thiamazole	0.081	6	0.244	0.79347	0.8921	50
739	naftopidil	-0.271	3	-0.33	0.79375	0.829	66
740	Prestwick-665	-0.248	5	-0.265	0.79427	0.9259	60
741	bergenin	0.185	4	0.289	0.79944	0.8101	50
742	AG-012559	-0.148	3	-0.328	0.8027	0.8207	66
743	danazol	-0.133	4	-0.289	0.8033	0.7551	50
744	hesperidin	0.132	4	0.288	0.80378	0.7153	50
745	stachydrine	-0.001	4	-0.289	0.80513	0.7329	50
746	spiperone	-0.206	2	-0.404	0.81047	0.8158	50
747	metergoline	-0.125	4	-0.285	0.81396	0.7913	50
748	suprofen	-0.145	4	-0.285	0.81396	0.8537	50
749	cyclopentolate	-0.22	4	-0.284	0.81675	0.8438	50
750	phenylpropanolamine	-0.158	4	-0.284	0.81822	0.7927	50
751	Trolox C	-0.258	4	-0.283	0.81949	0.8095	50
752	cinchocaine	-0.196	5	-0.257	0.82459	0.8744	60
753	BCB000038	-0.132	4	-0.281	0.82568	0.8307	50
754	selegiline	-0.149	4	-0.281	0.82568	0.8471	50
755	5248896	-0.269	2	-0.397	0.82594	0.9408	50
756	retrorsine	-0.253	4	-0.281	0.82604	0.787	50
757	ketorolac	-0.25	4	-0.279	0.83063	0.866	50
758	mephentermine	-0.179	5	-0.254	0.83136	0.8296	60
759	letrozole	0.001	4	0.277	0.83525	0.7202	50
760	tenoxicam	0.09	4	0.276	0.83851	0.9157	50
761	desipramine	0.041	4	0.275	0.84094	0.9263	50
762	glimepiride	0.011	4	0.275	0.84094	0.7664	50
763	arcaine	0.073	4	0.273	0.84772	0.8521	50
764	guanethidine	-0.14	3	-0.314	0.85015	0.877	66
765	nafcillin	-0.091	4	-0.272	0.85327	0.8475	50
766	pimozide	-0.241	4	-0.272	0.85327	0.9204	50
767	boldine	0	4	0.269	0.85733	0.8582	50
768	buspirone	-0.222	4	-0.27	0.85834	0.811	50
769	benzonatate	-0.213	5	-0.245	0.86082	0.7853	60
770	norethisterone	-0.272	4	-0.269	0.86113	0.9024	50
771	arecoline	0.089	4	0.267	0.8631	0.9467	50
772	isocorydine	0.087	4	0.267	0.86405	0.8606	50
773	PHA-00846566E	-0.073	3	-0.309	0.8665	0.8693	66
774	alclometasone	0.091	4	0.265	0.8695	0.8418	50
775	benperidol	-0.055	4	-0.265	0.8708	0.8773	50
776	piroxicam	-0.109	4	-0.265	0.87207	0.9123	50
777	dexamethasone	-0.095	8	-0.193	0.87528	0.8759	50
778	erastin	0.02	4	0.262	0.87539	0.9438	50
779	scriptaid	-0.276	3	-0.305	0.87597	0.9063	66
780	solasodine	-0.122	6	-0.22	0.87643	0.9298	50
781	alpha-ergocryptine	-0.042	6	-0.22	0.8768	0.8951	50
782	dropropizine	-0.136	4	-0.263	0.87686	0.8619	50
783	drofenine	-0.248	4	-0.261	0.88024	0.9057	50
784	spaglumic acid	-0.023	2	-0.372	0.88027	0.8979	50
785	R-atenolol	-0.102	4	-0.261	0.88108	0.7989	50
786	altretamine	0.064	4	0.26	0.88255	0.8516	50
787	flupentixol	-0.199	4	-0.259	0.88558	0.896	50
788	roxarsone	-0.239	4	-0.258	0.88876	0.9469	50
789	zidovudine	0.123	4	0.257	0.89025	0.9264	50
790	pronetalol	-0.218	4	-0.257	0.89061	0.885	50
791	acetylsalicylsalicylic acid	-0.115	4	-0.255	0.89508	0.9101	50
792	pipemidic acid	-0.184	3	-0.296	0.89987	0.9032	66
793	benzydamine	-0.021	4	0.252	0.90153	0.9073	50
794	nimesulide	-0.156	4	-0.252	0.90272	0.8839	50
795	tubocurarine chloride	-0.173	4	-0.252	0.90366	0.9239	50
796	oxybutynin	-0.075	4	-0.25	0.90752	0.9441	50
797	debrisoquine	-0.128	4	-0.249	0.90967	0.8849	50
798	sotalol	-0.183	4	-0.249	0.91233	0.93	50
799	nilutamide	-0.053	4	-0.248	0.91404	0.9032	50
800	methoxamine	0.119	4	0.246	0.91647	0.8726	50
801	tocainide	0.017	4	0.245	0.92152	0.949	50
802	mephenesin	-0.194	5	-0.221	0.92378	0.9474	60
803	(+/-)-catechin	0.06	4	0.243	0.92488	0.9167	50
804	cefaclor	0.021	4	0.243	0.92534	0.9653	50
805	cefalotin	-0.199	4	-0.243	0.92612	0.9598	50
806	kanamycin	-0.073	4	-0.243	0.92612	0.9595	50
807	fosfosal	-0.184	4	-0.242	0.92906	0.9006	50
808	digitoxigenin	-0.165	4	-0.241	0.93075	0.9608	50
809	mifepristone	-0.042	4	-0.24	0.93447	0.8924	50
810	cromoglicic acid	0.055	2	0.341	0.9356	0.916	50
811	dexibuprofen	-0.093	4	-0.237	0.94028	0.9075	50
812	5255229	-0.026	2	-0.334	0.94338	0.9016	50
813	digoxigenin	-0.08	5	-0.207	0.95044	0.9881	60
814	octopamine	-0.073	4	-0.231	0.95244	0.9714	50
815	dimethadione	-0.164	4	-0.231	0.95277	0.9647	50
816	terconazole	-0.157	4	-0.228	0.95719	0.969	50
817	cyclizine	-0.146	4	-0.225	0.96234	0.9441	50
818	benzylpenicillin	-0.162	4	-0.225	0.9629	0.9558	50
819	bupivacaine	-0.139	4	-0.224	0.96348	0.9198	50
820	ribostamycin	-0.094	4	-0.224	0.96413	0.9583	50
821	scopolamine	-0.151	4	-0.218	0.97143	0.9592	50
822	5230742	-0.006	2	0.31	0.97236	0.969	50
823	chloroquine	-0.105	4	-0.215	0.97543	0.9659	50
824	propantheline bromide	-0.142	4	-0.215	0.97577	0.9771	50
825	benzthiazide	-0.07	4	-0.207	0.98309	0.9898	50
826	coralyne	-0.127	4	-0.206	0.98383	0.9732	50
827	meglumine	-0.148	4	-0.204	0.98534	0.987	50
828	cefuroxime	-0.113	4	-0.204	0.98548	0.9766	50
829	clofibrate	-0.011	2	0.293	0.98596	0.9758	50
830	Prestwick-689	-0.133	4	-0.198	0.98946	0.9771	50
831	moracizine	-0.12	4	-0.192	0.99224	1	50
832	7-aminocephalosporanic acid	-0.099	4	-0.166	0.99881	1	50
833	1,5-isoquinolinediol	0.824	1	0.993	---	---	100
834	DL-PPMP	0.771	1	0.984	---	---	100
835	cantharidin	-0.772	1	-0.984	---	---	100
836	dexverapamil	-0.676	1	-0.959	---	---	100
837	5186324	0.666	1	0.95	---	---	100
838	BW-B70C	0.661	1	0.948	---	---	100
839	2-deoxy-D-glucose	0.632	1	0.931	---	---	100
840	5149715	0.625	1	0.926	---	---	100
841	5186223	0.613	1	0.916	---	---	100
842	topiramate	0.596	1	0.905	---	---	100
843	5151277	0.582	1	0.894	---	---	100
844	12,13-EODE	0.549	1	0.872	---	---	100
845	decitabine	0.543	1	0.866	---	---	100
846	oligomycin	0.542	1	0.866	---	---	100
847	fisetin	-0.569	1	-0.858	---	---	100
848	dopamine	0.492	1	0.825	---	---	100
849	5162773	0.488	1	0.82	---	---	100
850	tomelukast	0.483	1	0.816	---	---	100
851	5109870	-0.522	1	-0.802	---	---	100
852	5213008	0.46	1	0.8	---	---	100
853	5140203	0.455	1	0.798	---	---	100
854	tyrphostin AG-825	-0.514	1	-0.792	---	---	100
855	5666823	-0.513	1	-0.791	---	---	100
856	splitomicin	0.442	1	0.786	---	---	100
857	cytochalasin B	-0.496	1	-0.766	---	---	100
858	pararosaniline	-0.492	1	-0.759	---	---	100
859	3-aminobenzamide	-0.486	1	-0.753	---	---	100
860	PHA-00665752	-0.475	1	-0.74	---	---	100
861	MS-275	0	2	0.74	---	---	0
862	U0125	-0.464	1	-0.727	---	---	100
863	dienestrol	0.13	3	0.706	---	---	33
864	menadione	0	2	0.696	---	---	0
865	16,16-dimethylprostaglandin E2	0	3	0.689	---	---	0
866	HNMPA-(AM)3	-0.427	1	-0.686	---	---	100
867	dimethyloxalylglycine	-0.422	1	-0.679	---	---	100
868	sulindac sulfide	-0.415	1	-0.674	---	---	100
869	HC toxin	0	1	0.669	---	---	0
870	suloctidil	0	4	0.668	---	---	0
871	albendazole	0	3	0.658	---	---	0
872	celastrol	0	1	0.656	---	---	0
873	exemestane	0	1	0.646	---	---	0
874	5252917	0	2	0.639	---	---	0
875	prenylamine	0	4	0.623	---	---	0
876	mitoxantrone	0	3	0.619	---	---	0
877	sulfadoxine	0	3	0.619	---	---	0
878	H-7	0	4	0.618	---	---	0
879	NS-398	0.124	3	0.618	---	---	33
880	rifabutin	0.136	3	0.618	---	---	33
881	oxantel	0.135	4	0.615	---	---	25
882	labetalol	0.094	4	0.607	---	---	25
883	alpha-yohimbine	0.198	3	0.604	---	---	33
884	cinnarizine	0.137	4	0.604	---	---	25
885	dosulepin	0.177	4	0.588	---	---	25
886	thapsigargin	0	3	-0.587	---	---	0
887	tyrphostin AG-1478	0	1	-0.581	---	---	0
888	phenyl biguanide	0	1	-0.581	---	---	0
889	emetine	-0.126	4	-0.58	---	---	25
890	trimethadione	0.153	4	0.58	---	---	25
891	terbutaline	0.161	4	0.578	---	---	25
892	tioguanine	0	1	-0.578	---	---	0
893	oxamic acid	0	1	-0.575	---	---	0
894	hexestrol	0	4	0.563	---	---	0
895	5152487	0	1	0.563	---	---	0
896	5114445	0	1	0.562	---	---	0
897	N-phenylanthranilic acid	0	1	-0.562	---	---	0
898	MG-132	0	1	-0.555	---	---	0
899	CP-944629	-0.097	4	-0.552	---	---	25
900	camptothecin	0	3	0.55	---	---	0
901	clonidine	0.121	4	0.547	---	---	25
902	gefitinib	0	1	-0.546	---	---	0
903	(-)-catechin	0	1	0.543	---	---	0
904	benfluorex	0.096	4	0.54	---	---	25
905	phenanthridinone	0	1	-0.536	---	---	0
906	demecolcine	0	1	0.535	---	---	0
907	ketoconazole	0	4	0.534	---	---	0
908	propofol	0.147	4	0.533	---	---	25
909	PNU-0293363	-0.189	3	-0.532	---	---	33
910	syrosingopine	0.146	4	0.526	---	---	25
911	exisulind	0	2	-0.525	---	---	0
912	physostigmine	0.14	4	0.524	---	---	25
913	biotin	0.138	3	0.523	---	---	33
914	cinchonidine	0	4	0.523	---	---	0
915	betulin	-0.177	3	-0.522	---	---	33
916	harmalol	0.119	3	0.522	---	---	33
917	ionomycin	-0.205	3	-0.52	---	---	33
918	mebendazole	-0.106	5	0.516	---	---	0
919	lomustine	-0.112	4	-0.513	---	---	25
920	mebeverine	-0.115	4	-0.51	---	---	25
921	cefapirin	0.141	4	0.509	---	---	25
922	STOCK1N-35874	0	2	0.508	---	---	0
923	lovastatin	0.158	4	0.505	---	---	25
924	dorzolamide	-0.093	4	-0.504	---	---	25
925	5286656	0	1	0.503	---	---	0
926	harpagoside	0.189	4	0.502	---	---	25
927	5211181	0	2	0.501	---	---	0
928	etynodiol	0.186	4	0.499	---	---	25
929	idoxuridine	0.086	5	0.497	---	---	40
930	salbutamol	0.068	5	0.496	---	---	40
931	penbutolol	0	3	-0.494	---	---	0
932	yohimbic acid	0	3	-0.494	---	---	0
933	phenazone	0.164	3	0.493	---	---	33
934	ticlopidine	-0.028	5	0.49	---	---	20
935	tolnaftate	0.103	5	0.488	---	---	20
936	meclocycline	-0.11	4	-0.483	---	---	25
937	mevalolactone	-0.288	3	-0.483	---	---	33
938	Chicago Sky Blue 6B	0.179	4	0.482	---	---	25
939	iopromide	0.138	4	0.478	---	---	25
940	halofantrine	0.257	3	0.477	---	---	33
941	raubasine	0.111	4	0.477	---	---	25
942	chlorhexidine	0.191	5	0.476	---	---	40
943	ampyrone	0.26	5	0.476	---	---	40
944	suxibuzone	0	4	0.472	---	---	0
945	fenbendazole	0.012	4	0.472	---	---	25
946	harmol	-0.133	4	-0.471	---	---	25
947	dobutamine	0.18	4	0.468	---	---	25
948	amodiaquine	-0.122	4	-0.467	---	---	25
949	4-hydroxyphenazone	0.143	5	0.467	---	---	40
950	ikarugamycin	0.144	3	0.466	---	---	33
951	thiamine	0.172	3	0.466	---	---	33
952	paclitaxel	0.202	6	0.463	---	---	33
953	meclofenamic acid	0.236	5	0.462	---	---	40
954	dihydroergocristine	0.111	4	0.457	---	---	25
955	arachidonic acid	-0.148	3	-0.456	---	---	33
956	ivermectin	0.062	5	0.456	---	---	20
957	hecogenin	-0.111	4	-0.455	---	---	25
958	cefadroxil	0	4	0.453	---	---	0
959	bacitracin	0.187	3	0.451	---	---	33
960	SC-19220	0.141	4	0.451	---	---	25
961	3-acetamidocoumarin	0.098	4	0.449	---	---	25
962	midecamycin	-0.196	5	-0.449	---	---	40
963	profenamine	-0.016	4	0.448	---	---	25
964	perhexiline	0	4	0.445	---	---	0
965	josamycin	0.206	5	0.445	---	---	40
966	AH-6809	0	2	0.441	---	---	0
967	scoulerine	0.175	4	0.441	---	---	25
968	cimetidine	0.149	5	0.441	---	---	20
969	co-dergocrine mesilate	0.121	4	0.44	---	---	25
970	C-75	0.032	4	0.439	---	---	25
971	prasterone	0.087	4	0.434	---	---	25
972	indoprofen	0	4	0.434	---	---	0
973	econazole	0.136	4	0.434	---	---	25
974	BAS-012416453	-0.134	3	-0.433	---	---	33
975	nocodazole	0.139	6	0.432	---	---	33
976	colchicine	0.002	6	0.431	---	---	16
977	tacrolimus	0.187	3	0.431	---	---	33
978	flunisolide	-0.195	6	-0.429	---	---	33
979	epiandrosterone	-0.031	4	0.429	---	---	25
980	noretynodrel	0	4	0.429	---	---	0
981	alexidine	0.03	4	0.428	---	---	25
982	valdecoxib	0	3	0.427	---	---	0
983	rottlerin	-0.13	3	-0.427	---	---	33
984	5224221	0	2	-0.427	---	---	0
985	amantadine	0.152	4	0.426	---	---	25
986	STOCK1N-28457	-0.159	3	-0.425	---	---	33
987	azacyclonol	0.258	5	0.425	---	---	40
988	bisoprolol	0.087	4	0.424	---	---	25
989	glycocholic acid	-0.112	4	-0.422	---	---	25
990	Prestwick-675	0.096	4	0.422	---	---	25
991	6-bromoindirubin-3'-oxime	-0.183	7	-0.42	---	---	42
992	Prestwick-1080	0.014	4	0.419	---	---	25
993	strophanthidin	0.014	4	0.418	---	---	25
994	cinchonine	0.132	4	0.417	---	---	25
995	pirenzepine	-0.083	5	-0.417	---	---	20
996	molindone	-0.102	4	0.416	---	---	25
997	parbendazole	0.002	4	0.415	---	---	25
998	pivmecillinam	0.129	4	0.415	---	---	25
999	sulmazole	0.164	3	0.414	---	---	33
1000	eldeline	-0.179	6	-0.408	---	---	33
1001	monensin	0.177	6	0.408	---	---	33
1002	cephaeline	0.144	5	0.406	---	---	20
1003	levothyroxine sodium	0.14	4	0.405	---	---	25
1004	metacycline	-0.063	4	0.404	---	---	0
1005	pheneticillin	0.082	4	0.403	---	---	25
1006	megestrol	0.102	4	0.402	---	---	25
1007	tetryzoline	0.026	3	0.401	---	---	33
1008	procarbazine	0.172	3	0.399	---	---	33
1009	clidinium bromide	0.067	4	0.399	---	---	25
1010	butacaine	0.053	4	0.398	---	---	25
1011	thiostrepton	-0.148	4	0.398	---	---	0
1012	ascorbic acid	0.044	4	0.397	---	---	25
1013	nitrendipine	0.046	5	0.397	---	---	20
1014	aminophenazone	-0.019	5	0.395	---	---	20
1015	gabexate	0.068	4	0.394	---	---	25
1016	ciclopirox	-0.079	4	0.394	---	---	0
1017	oleandomycin	-0.188	5	-0.393	---	---	40
1018	carbarsone	-0.162	4	-0.392	---	---	25
1019	nifuroxazide	-0.081	4	0.391	---	---	0
1020	fenoterol	-0.179	3	0.391	---	---	0
1021	cefmetazole	-0.089	4	-0.389	---	---	25
1022	semustine	0.024	4	0.389	---	---	25
1023	thiocolchicoside	-0.139	4	-0.388	---	---	25
1024	nicotinic acid	0.071	4	0.387	---	---	25
1025	praziquantel	-0.022	4	0.387	---	---	25
1026	valinomycin	-0.126	4	-0.387	---	---	25
1027	terfenadine	-0.209	3	0.387	---	---	0
1028	AG-028671	0.031	3	0.386	---	---	33
1029	thioridazine	-0.003	20	0.384	---	---	15
1030	cefazolin	0.172	5	0.382	---	---	40
1031	ciclacillin	0.054	4	0.381	---	---	25
1032	diflorasone	-0.137	4	-0.38	---	---	25
1033	pizotifen	-0.106	4	-0.379	---	---	25
1034	isotretinoin	-0.088	4	0.378	---	---	0
1035	carbinoxamine	-0.008	4	0.376	---	---	25
1036	tiapride	0.003	5	0.376	---	---	20
1037	doxepin	-0.211	3	-0.376	---	---	33
1038	Prestwick-860	-0.162	4	-0.375	---	---	25
1039	xylazine	-0.178	4	-0.374	---	---	25
1040	homosalate	-0.117	4	-0.372	---	---	25
1041	mesoridazine	-0.091	4	0.37	---	---	0
1042	butirosin	-0.036	4	0.369	---	---	25
1043	niflumic acid	0.048	4	0.369	---	---	25
1044	flurbiprofen	-0.165	5	-0.369	---	---	40
1045	CP-319743	0.059	4	0.367	---	---	25
1046	molsidomine	-0.018	4	0.366	---	---	25
1047	mycophenolic acid	-0.054	3	0.366	---	---	33
1048	prednisolone	0.099	5	0.366	---	---	40
1049	PF-01378883-00	0.021	4	0.365	---	---	25
1050	ticarcillin	-0.127	3	0.365	---	---	33
1051	trichlormethiazide	-0.06	4	0.365	---	---	25
1052	pentamidine	-0.251	5	-0.364	---	---	40
1053	beta-escin	-0.141	6	-0.362	---	---	33
1054	mestranol	0.091	4	0.362	---	---	25
1055	naftifine	0.061	4	0.361	---	---	25
1056	urapidil	-0.202	4	-0.359	---	---	25
1057	fluspirilene	-0.095	4	0.358	---	---	0
1058	myosmine	0.039	6	0.357	---	---	16
1059	orphenadrine	-0.051	6	0.356	---	---	16
1060	capsaicin	-0.038	4	0.356	---	---	25
1061	homochlorcyclizine	-0.139	4	-0.356	---	---	25
1062	dehydrocholic acid	0.008	5	0.355	---	---	40
1063	indapamide	0.082	6	0.355	---	---	33
1064	thiethylperazine	0.042	4	0.352	---	---	25
1065	aztreonam	-0.19	5	-0.352	---	---	40
1066	equilin	0.069	5	0.352	---	---	40
1067	AR-A014418	0.083	3	0.351	---	---	33
1068	picotamide	-0.232	5	-0.351	---	---	40
1069	prednicarbate	0.047	3	0.35	---	---	33
1070	ciprofibrate	0.052	4	0.35	---	---	25
1071	etamivan	-0.105	4	-0.347	---	---	25
1072	quinidine	0.013	3	0.347	---	---	33
1073	SC-560	-0.133	3	-0.347	---	---	33
1074	lactobionic acid	0.056	4	0.346	---	---	25
1075	sulfathiazole	0.099	5	0.346	---	---	40
1076	triflusal	-0.221	3	-0.345	---	---	33
1077	trapidil	0.046	3	0.345	---	---	33
1078	etoposide	-0.117	4	-0.343	---	---	25
1079	cefsulodin	-0.198	4	0.342	---	---	0
1080	helveticoside	-0.044	6	0.341	---	---	16
1081	betazole	0.043	5	0.34	---	---	40
1082	0225151-0000	0.087	3	0.339	---	---	33
1083	mianserin	0.104	5	0.339	---	---	40
1084	diphenylpyraline	0.12	6	0.339	---	---	33
1085	piperacillin	-0.1	5	-0.338	---	---	40
1086	tolfenamic acid	-0.16	4	-0.338	---	---	25
1087	cicloheximide	0.019	4	0.337	---	---	25
1088	astemizole	-0.105	5	0.336	---	---	20
1089	nefopam	0.074	5	0.335	---	---	40
1090	isopropamide iodide	0.032	4	0.334	---	---	25
1091	lidoflazine	0.013	3	0.333	---	---	33
1092	ioversol	-0.06	4	0.332	---	---	25
1093	SR-95639A	0.101	4	0.331	---	---	25
1094	ofloxacin	0.011	5	0.33	---	---	20
1095	celecoxib	0.036	5	0.33	---	---	20
1096	methapyrilene	-0.117	4	-0.329	---	---	25
1097	ellipticine	-0.148	4	-0.329	---	---	25
1098	cefoxitin	0.038	4	0.329	---	---	25
1099	(-)-atenolol	-0.202	4	-0.328	---	---	25
1100	pergolide	0.054	4	0.328	---	---	25
1101	lumicolchicine	0.072	3	0.327	---	---	33
1102	nitrofural	0.008	4	0.327	---	---	25
1103	sulfabenzamide	0.036	4	0.327	---	---	25
1104	dexpanthenol	-0.038	4	0.326	---	---	25
1105	pentolonium	-0.038	5	-0.326	---	---	40
1106	adrenosterone	-0.208	4	0.325	---	---	0
1107	meropenem	-0.204	4	-0.324	---	---	25
1108	amikacin	-0.133	4	-0.324	---	---	25
1109	cefixime	-0.182	4	-0.324	---	---	25
1110	glipizide	0.06	5	0.323	---	---	40
1111	pinacidil	-0.013	4	0.323	---	---	25
1112	amylocaine	0.015	5	0.323	---	---	40
1113	flecainide	0.089	6	0.322	---	---	33
1114	diprophylline	0.073	5	0.322	---	---	40
1115	azaperone	-0.153	4	0.321	---	---	0
1116	maprotiline	0.037	4	0.321	---	---	25
1117	pentetrazol	-0.135	4	0.32	---	---	0
1118	withaferin A	-0.191	4	0.32	---	---	0
1119	ganciclovir	-0.054	4	0.32	---	---	25
1120	doxorubicin	-0.201	3	-0.319	---	---	33
1121	Prestwick-981	-0.259	3	0.318	---	---	0
1122	salsolinol	-0.197	3	-0.318	---	---	33
1123	L-methionine sulfoximine	0.028	4	0.318	---	---	25
1124	famotidine	-0.071	5	0.316	---	---	20
1125	quinisocaine	-0.017	4	0.316	---	---	25
1126	riluzole	-0.007	5	0.315	---	---	20
1127	Prestwick-682	0.009	4	0.313	---	---	25
1128	triamcinolone	0.082	5	0.312	---	---	40
1129	trimethoprim	-0.135	5	-0.311	---	---	20
1130	carmustine	0.049	3	0.31	---	---	33
1131	primaquine	-0.007	4	0.31	---	---	25
1132	captopril	0.123	5	0.31	---	---	40
1133	budesonide	-0.008	4	0.309	---	---	25
1134	AG-013608	-0.038	8	-0.309	---	---	37
1135	doxylamine	-0.107	5	0.307	---	---	20
1136	bendroflumethiazide	-0.142	6	-0.305	---	---	33
1137	moroxydine	0.135	5	0.305	---	---	40
1138	diclofenamide	-0.054	4	0.304	---	---	25
1139	metixene	0.04	4	0.304	---	---	25
1140	carbachol	-0.164	4	0.304	---	---	0
1141	gliquidone	0.05	4	0.304	---	---	25
1142	meptazinol	-0.038	4	0.303	---	---	25
1143	hydrocotarnine	-0.082	4	0.303	---	---	25
1144	lidocaine	-0.071	5	0.303	---	---	20
1145	clindamycin	-0.002	5	0.302	---	---	20
1146	articaine	-0.022	3	-0.302	---	---	33
1147	methylbenzethonium chloride	-0.196	6	-0.301	---	---	33
1148	diclofenac	-0.207	5	-0.301	---	---	40
1149	moxonidine	-0.16	3	-0.3	---	---	33
1150	sulindac	0.114	7	0.3	---	---	42
1151	hexamethonium bromide	-0.247	5	-0.299	---	---	40
1152	pirenperone	0.119	5	0.298	---	---	40
1153	tetracycline	0.085	5	0.298	---	---	40
1154	pentetic acid	-0.086	5	0.298	---	---	20
1155	demecarium bromide	0.006	4	0.296	---	---	25
1156	CP-320650-01	0.157	8	0.295	---	---	37
1157	Prestwick-664	-0.151	6	-0.295	---	---	33
1158	novobiocin	0.088	9	0.294	---	---	44
1159	colforsin	0.013	5	0.293	---	---	40
1160	iodixanol	0.055	3	0.292	---	---	33
1161	dl-alpha tocopherol	-0.169	4	-0.292	---	---	25
1162	pirinixic acid	-0.105	5	-0.292	---	---	40
1163	11-deoxy-16,16-dimethylprostaglandin E2	-0.007	4	0.292	---	---	25
1164	homatropine	0.091	5	0.291	---	---	40
1165	cloxacillin	-0.002	4	-0.291	---	---	25
1166	pyrantel	-0.119	5	-0.291	---	---	40
1167	PHA-00851261E	-0.091	8	0.29	---	---	12
1168	pheniramine	-0.082	5	-0.289	---	---	40
1169	dihydrostreptomycin	0.127	5	0.287	---	---	40
1170	thioproperazine	0.047	5	0.287	---	---	40
1171	hemicholinium	-0.099	4	0.286	---	---	25
1172	fendiline	-0.031	3	-0.286	---	---	33
1173	Prestwick-1100	-0.08	4	0.286	---	---	25
1174	chlorprothixene	0.018	4	0.286	---	---	25
1175	lansoprazole	-0.039	4	-0.285	---	---	25
1176	atropine methonitrate	0.047	3	0.285	---	---	33
1177	dipivefrine	-0.129	4	-0.284	---	---	25
1178	methanthelinium bromide	0.006	4	0.284	---	---	25
1179	miconazole	-0.006	5	0.283	---	---	20
1180	chlorcyclizine	-0.049	6	0.282	---	---	16
1181	nifurtimox	-0.142	4	-0.282	---	---	25
1182	dicycloverine	0.076	5	0.282	---	---	40
1183	cobalt chloride	0.003	3	0.282	---	---	33
1184	vorinostat	-0.184	12	-0.28	---	---	33
1185	velnacrine	-0.076	4	0.279	---	---	25
1186	loperamide	-0.033	6	0.279	---	---	16
1187	probucol	0.031	6	0.276	---	---	33
1188	amprolium	-0.214	5	-0.275	---	---	40
1189	spironolactone	-0.117	5	-0.275	---	---	40
1190	PF-00562151-00	-0.112	8	0.275	---	---	12
1191	PNU-0230031	-0.163	8	-0.273	---	---	37
1192	nabumetone	-0.123	4	-0.273	---	---	25
1193	propidium iodide	-0.04	4	0.272	---	---	25
1194	benzamil	-0.044	6	0.27	---	---	16
1195	trifluridine	-0.175	4	-0.27	---	---	25
1196	wortmannin	-0.162	18	-0.269	---	---	38
1197	Prestwick-967	-0.082	4	-0.269	---	---	25
1198	flutamide	-0.095	5	-0.268	---	---	20
1199	nifenazone	0.051	5	0.268	---	---	40
1200	tetrandrine	-0.067	4	0.267	---	---	25
1201	naphazoline	-0.033	5	0.267	---	---	40
1202	protoveratrine A	-0.148	4	-0.266	---	---	25
1203	baclofen	-0.031	5	-0.265	---	---	40
1204	griseofulvin	0.039	5	-0.264	---	---	40
1205	glycopyrronium bromide	0.091	5	0.263	---	---	40
1206	cefotaxime	-0.009	5	0.262	---	---	40
1207	diperodon	-0.21	3	-0.262	---	---	33
1208	bambuterol	-0.032	4	0.26	---	---	25
1209	mecamylamine	0.04	3	0.259	---	---	33
1210	sulfamethoxazole	-0.123	5	-0.259	---	---	40
1211	raloxifene	-0.035	7	0.258	---	---	28
1212	dimenhydrinate	-0.038	4	0.258	---	---	25
1213	doxycycline	0.018	5	0.257	---	---	20
1214	chlorpropamide	-0.03	6	0.257	---	---	33
1215	enilconazole	-0.102	4	0.256	---	---	25
1216	hydralazine	-0.122	6	-0.255	---	---	33
1217	tolazoline	-0.06	5	-0.254	---	---	40
1218	isoxsuprine	-0.003	5	0.253	---	---	40
1219	N-acetylmuramic acid	0.054	4	0.252	---	---	25
1220	loracarbef	-0.037	4	-0.251	---	---	25
1221	quercetin	-0.031	6	-0.251	---	---	33
1222	chlortalidone	-0.038	4	0.25	---	---	25
1223	Prestwick-920	-0.091	4	0.248	---	---	25
1224	metrifonate	-0.119	5	-0.248	---	---	40
1225	fenbufen	-0.066	6	-0.248	---	---	33
1226	methyldopate	-0.046	4	-0.247	---	---	25
1227	SB-203580	0	5	0.247	---	---	40
1228	pramocaine	0.072	5	0.246	---	---	40
1229	alpha-estradiol	-0.152	16	-0.245	---	---	31
1230	terguride	-0.121	8	0.245	---	---	12
1231	Prestwick-984	-0.008	4	0.245	---	---	25
1232	pyrimethamine	0.016	5	0.244	---	---	40
1233	spiramycin	0.048	6	0.244	---	---	33
1234	15-delta prostaglandin J2	-0.155	15	-0.244	---	---	33
1235	ozagrel	-0.047	4	0.244	---	---	25
1236	neostigmine bromide	-0.049	4	0.243	---	---	25
1237	yohimbine	-0.072	5	-0.242	---	---	40
1238	sodium phenylbutyrate	0.001	7	0.241	---	---	42
1239	meprylcaine	-0.039	4	0.24	---	---	25
1240	isosorbide	-0.052	4	-0.24	---	---	25
1241	androsterone	0.021	4	0.24	---	---	25
1242	0317956-0000	0.07	8	0.24	---	---	37
1243	diflunisal	-0.054	5	-0.238	---	---	40
1244	clorgiline	-0.064	4	0.238	---	---	25
1245	conessine	0	4	0.238	---	---	25
1246	gelsemine	0.014	4	-0.237	---	---	25
1247	hydrastinine	0.057	5	0.237	---	---	40
1248	citalopram	-0.021	4	0.237	---	---	25
1249	ethionamide	-0.044	3	-0.236	---	---	33
1250	phenelzine	-0.061	6	0.236	---	---	33
1251	dihydroergotamine	-0.071	5	0.235	---	---	20
1252	5707885	-0.057	4	-0.235	---	---	25
1253	tiaprofenic acid	-0.048	4	-0.234	---	---	25
1254	piracetam	-0.053	4	0.234	---	---	25
1255	chlortetracycline	-0.066	5	0.232	---	---	40
1256	sulfadiazine	-0.12	5	0.232	---	---	20
1257	tacrine	-0.063	4	0.232	---	---	25
1258	bretylium tosilate	0.002	4	-0.231	---	---	25
1259	tetramisole	-0.078	4	0.231	---	---	25
1260	benserazide	-0.004	5	0.23	---	---	20
1261	sulfamethizole	-0.128	4	0.23	---	---	25
1262	tetraethylenepentamine	-0.062	6	0.23	---	---	33
1263	3-hydroxy-DL-kynurenine	0.006	6	0.229	---	---	33
1264	sulfasalazine	0.022	5	0.225	---	---	40
1265	methocarbamol	-0.008	3	0.225	---	---	33
1266	minocycline	0.017	5	0.224	---	---	20
1267	CP-863187	0.048	4	0.224	---	---	25
1268	kawain	-0.086	5	-0.223	---	---	40
1269	minaprine	-0.011	5	0.222	---	---	40
1270	metaraminol	-0.072	4	0.221	---	---	25
1271	ethoxyquin	-0.081	5	-0.221	---	---	40
1272	glafenine	-0.013	4	-0.219	---	---	25
1273	carcinine	-0.121	4	0.219	---	---	25
1274	disulfiram	0.058	5	0.214	---	---	40
1275	trichostatin A	-0.103	182	0.212	---	---	8
1276	bucladesine	-0.095	6	-0.211	---	---	33
1277	hyoscyamine	-0.127	5	-0.211	---	---	40
1278	droperidol	-0.081	4	0.211	---	---	25
1279	oxolinic acid	-0.119	5	-0.21	---	---	40
1280	tolbutamide	-0.035	7	0.209	---	---	42
1281	felodipine	-0.053	7	-0.208	---	---	28
1282	testosterone	-0.049	5	0.208	---	---	20
1283	nitrofurantoin	-0.109	5	-0.207	---	---	40
1284	lithocholic acid	-0.132	6	0.205	---	---	16
1285	sulfaguanidine	-0.077	5	0.204	---	---	20
1286	corbadrine	-0.105	4	0.201	---	---	25
1287	Prestwick-864	0.017	4	-0.199	---	---	25
1288	tinidazole	-0.078	6	-0.198	---	---	33
1289	methyldopa	-0.123	5	-0.197	---	---	40
1290	clioquinol	-0.108	5	0.193	---	---	20
1291	prochlorperazine	-0.126	16	0.193	---	---	12
1292	chlorphenamine	-0.087	4	0.193	---	---	25
1293	rofecoxib	-0.002	6	0.191	---	---	33
1294	orlistat	-0.098	5	0.19	---	---	20
1295	geldanamycin	-0.121	15	-0.187	---	---	40
1296	nordihydroguaiaretic acid	-0.116	15	-0.187	---	---	33
1297	nalbuphine	-0.142	5	-0.183	---	---	40
1298	flumequine	-0.099	4	0.182	---	---	25
1299	acebutolol	-0.014	5	0.18	---	---	40
1300	mexiletine	-0.006	6	0.179	---	---	33
1301	haloperidol	0.091	32	0.178	---	---	37
1302	metformin	0.042	10	0.177	---	---	30
1303	atropine oxide	-0.064	5	0.168	---	---	20
1304	tamoxifen	-0.07	7	-0.156	---	---	42
1305	trifluoperazine	-0.185	16	-0.153	---	---	43
1306	tretinoin	-0.048	22	0.147	---	---	27
1307	clozapine	-0.003	17	-0.127	---	---	35
1308	valproic acid	-0.085	57	-0.089	---	---	36
1309	fulvestrant	-0.041	40	0.084	---	---	30

## Sheet: GSE13355_by name and cellline
rank	cmap name and cell line	mean	n	enrichment	p	specificity	percent non-null
1	LY-294002 - PC3	-0.54	12	-0.656	0	0.0592	91
2	LY-294002 - MCF7	-0.383	34	-0.464	0	0.1563	67
3	resveratrol - MCF7	-0.603	6	-0.777	0.00024	0.041	100
4	sirolimus - MCF7	-0.367	25	-0.402	0.00046	0.3425	76
5	diloxanide - MCF7	0.752	2	0.977	0.00087	0	100
6	harmine - MCF7	-0.743	2	-0.975	0.00129	0.0063	100
7	pentoxifylline - PC3	0.71	2	0.969	0.00165	0	100
8	sirolimus - PC3	-0.496	8	-0.609	0.00231	0.2042	100
9	nadolol - MCF7	0.683	2	0.955	0.0035	0.0105	100
10	calcium folinate - MCF7	0.686	2	0.95	0.00467	0.0108	100
11	apigenin - MCF7	-0.707	2	-0.953	0.00481	0.0183	100
12	genistein - MCF7	0.318	11	0.491	0.00556	0.1386	72
13	podophyllotoxin - MCF7	0.666	2	0.944	0.0059	0.0367	100
14	thioguanosine - MCF7	-0.665	2	-0.948	0.00592	0.0455	100
15	fluticasone - MCF7	0.671	2	0.941	0.0066	0.0229	100
16	ketotifen - MCF7	0.702	2	0.936	0.00781	0.0324	100
17	estradiol - MCF7	0.266	19	0.37	0.00816	0.1689	57
18	adiphenine - PC3	0.664	2	0.934	0.00829	0.0518	100
19	naproxen - MCF7	0.516	4	0.743	0.00837	0.0803	100
20	meticrane - PC3	-0.691	2	-0.936	0.00851	0.0235	100
21	lasalocid - MCF7	0.67	2	0.932	0.00863	0.0291	100
22	alprostadil - MCF7	0.6	3	0.835	0.00905	0.0343	100
23	galantamine - MCF7	-0.646	2	-0.933	0.00926	0.0104	100
24	alprostadil - PC3	0.625	3	0.833	0.00933	0.0524	100
25	levomepromazine - MCF7	0.636	2	0.93	0.00942	0.045	100
26	iopamidol - MCF7	0.63	2	0.93	0.00948	0.0599	100
27	betulinic acid - MCF7	0.673	2	0.928	0.00996	0.037	100
28	metronidazole - MCF7	0.63	2	0.927	0.01022	0.0495	100
29	acetazolamide - MCF7	-0.645	2	-0.928	0.0108	0	100
30	deferoxamine - MCF7	-0.47	5	-0.66	0.01087	0.0311	100
31	meteneprost - PC3	0.647	2	0.924	0.01127	0.05	100
32	quinpirole - MCF7	0.547	3	0.821	0.01144	0.0124	100
33	amylocaine - MCF7	0.63	2	0.923	0.01161	0.0294	100
34	chrysin - MCF7	-0.647	2	-0.923	0.01213	0.0109	100
35	procainamide - MCF7	-0.63	2	-0.921	0.01272	0.0154	100
36	ambroxol - MCF7	0.667	2	0.92	0.01276	0.0455	100
37	chlorpromazine - HL60	-0.342	4	-0.718	0.01281	0.0109	75
38	lisuride - MCF7	0.652	2	0.918	0.01324	0.0432	100
39	sodium phenylbutyrate - MCF7	0.568	3	0.813	0.01328	0.0592	100
40	naringenin - MCF7	0.649	2	0.916	0.01392	0.0765	100
41	dacarbazine - MCF7	-0.653	2	-0.915	0.01467	0.0102	100
42	cyproterone - MCF7	-0.622	2	-0.914	0.01489	0.0203	100
43	amiodarone - MCF7	-0.529	3	-0.804	0.01526	0.0584	100
44	luteolin - MCF7	-0.623	2	-0.913	0.01531	0.0476	100
45	15(S)-15-methylprostaglandin E2 - PC3	0.687	2	0.91	0.01664	0.0579	100
46	fludrocortisone - MCF7	0.439	5	0.642	0.01686	0.1149	80
47	lycorine - MCF7	0.56	3	0.797	0.01713	0.0588	100
48	dicloxacillin - MCF7	0.632	2	0.908	0.01773	0.026	100
49	oxaprozin - MCF7	-0.515	4	-0.695	0.01844	0.0282	100
50	metampicillin - PC3	0.617	2	0.903	0.0194	0.0378	100
51	ethotoin - MCF7	-0.6	3	-0.787	0.01973	0.0539	100
52	troglitazone - PC3	0.394	4	0.688	0.02001	0.1622	75
53	N-acetyl-L-leucine - MCF7	-0.614	2	-0.898	0.02066	0.0112	100
54	pancuronium bromide - MCF7	-0.608	2	-0.896	0.02157	0.0487	100
55	monorden - HL60	0.314	4	0.677	0.02379	0.0559	75
56	pyrantel - PC3	-0.61	2	-0.891	0.02386	0.0335	100
57	Prestwick-642 - MCF7	0.617	2	0.891	0.02439	0.069	100
58	thiamphenicol - PC3	0.593	2	0.89	0.02495	0.0601	100
59	methotrexate - MCF7	-0.581	3	-0.77	0.02514	0.1473	100
60	zalcitabine - MCF7	0.615	2	0.888	0.02583	0.0629	100
61	estradiol - HL60	0.393	8	0.492	0.02601	0.3169	62
62	flunarizine - MCF7	-0.619	2	-0.886	0.02604	0.068	100
63	suramin sodium - PC3	0.573	2	0.885	0.02732	0.0465	100
64	medrysone - MCF7	-0.537	3	-0.761	0.02804	0.0867	100
65	phenoxybenzamine - MCF7	-0.504	3	-0.76	0.02822	0.2294	100
66	oxybenzone - MCF7	0.582	2	0.882	0.02831	0.0364	100
67	atracurium besilate - MCF7	0.567	2	0.881	0.02855	0.0345	100
68	clofazimine - MCF7	0.476	3	0.756	0.02882	0.1387	100
69	thioperamide - MCF7	0.494	3	0.755	0.02888	0.0879	100
70	meclofenamic acid - PC3	0.59	2	0.879	0.02915	0.0378	100
71	chenodeoxycholic acid - MCF7	0.581	2	0.878	0.0297	0.0471	100
72	ajmaline - MCF7	0.6	2	0.877	0.03064	0.1	100
73	cycloserine - MCF7	-0.619	2	-0.876	0.03105	0.0284	100
74	Prestwick-1084 - MCF7	-0.593	2	-0.875	0.03143	0.0545	100
75	fulvestrant - PC3	0.191	12	0.396	0.03155	0.1795	50
76	F0447-0125 - PC3	0.553	2	0.874	0.03183	0.0923	100
77	guanadrel - MCF7	0.56	2	0.873	0.03269	0.0823	100
78	tanespimycin - PC3	-0.286	12	-0.395	0.03327	0.3897	75
79	sulindac - PC3	0.619	2	0.871	0.03374	0.0645	100
80	isoxicam - PC3	0.601	2	0.871	0.03394	0.0889	100
81	0175029-0000 - PC3	-0.518	4	-0.652	0.03443	0.2839	100
82	pioglitazone - PC3	0.312	5	0.592	0.03475	0.2819	60
83	Prestwick-1082 - MCF7	0.558	2	0.869	0.03493	0.0601	100
84	pimethixene - MCF7	0.6	2	0.868	0.03539	0.0833	100
85	moxisylyte - MCF7	-0.587	2	-0.867	0.03549	0.0514	100
86	quinostatin - MCF7	-0.593	2	-0.862	0.03789	0.2366	100
87	0297417-0002B - MCF7	-0.604	2	-0.862	0.03825	0.1407	100
88	khellin - MCF7	0.55	2	0.861	0.03897	0.0934	100
89	xamoterol - MCF7	0.578	2	0.859	0.04014	0.0608	100
90	fulvestrant - MCF7	-0.228	21	-0.296	0.04108	0.5402	57
91	picotamide - PC3	-0.579	2	-0.855	0.04201	0.027	100
92	ceforanide - MCF7	0.573	2	0.855	0.04286	0.1286	100
93	cotinine - PC3	-0.601	2	-0.853	0.04288	0.066	100
94	Prestwick-691 - MCF7	0.605	2	0.854	0.04326	0.0581	100
95	myricetin - MCF7	0.631	2	0.854	0.04338	0.0847	100
96	canadine - MCF7	0.613	2	0.851	0.04499	0.102	100
97	diethylstilbestrol - MCF7	0.377	3	0.715	0.04543	0.2076	66
98	clorsulon - MCF7	0.57	2	0.847	0.0472	0.0988	100
99	guanabenz - MCF7	0.528	2	0.846	0.04764	0.0398	100
100	sitosterol - MCF7	-0.591	2	-0.845	0.04851	0.0591	100
101	prednisolone - MCF7	0.347	3	0.708	0.04891	0.0184	66
102	amoxapine - PC3	-0.603	2	-0.844	0.04905	0.0615	100
103	clebopride - MCF7	0.59	2	0.844	0.04911	0.0629	100
104	colistin - MCF7	0.53	2	0.844	0.04915	0.0497	100
105	rolitetracycline - MCF7	-0.561	2	-0.842	0.04982	0.08	100
106	piromidic acid - MCF7	-0.59	2	-0.842	0.05012	0.0899	100
107	0316684-0000 - PC3	0.588	2	0.842	0.05036	0.0881	100
108	6-azathymine - MCF7	-0.625	2	-0.841	0.05068	0.0568	100
109	tobramycin - MCF7	-0.585	2	-0.841	0.0509	0.0398	100
110	azathioprine - MCF7	-0.429	4	-0.622	0.05118	0.08	100
111	naloxone - PC3	-0.578	2	-0.839	0.05203	0.0809	100
112	ginkgolide A - MCF7	-0.564	2	-0.838	0.05207	0.1033	100
113	omeprazole - MCF7	-0.599	2	-0.838	0.05227	0.0582	100
114	nisoxetine - MCF7	-0.592	2	-0.837	0.05265	0.071	100
115	merbromin - MCF7	0.567	2	0.838	0.05275	0.0532	100
116	atractyloside - MCF7	0.547	2	0.838	0.05306	0.0757	100
117	metronidazole - PC3	0.536	2	0.836	0.054	0.0649	100
118	felbinac - MCF7	0.549	2	0.836	0.05418	0.0838	100
119	ampicillin - MCF7	0.577	2	0.835	0.05477	0.0562	100
120	saquinavir - MCF7	-0.575	2	-0.833	0.05541	0.1124	100
121	florfenicol - MCF7	-0.568	2	-0.833	0.05559	0.0625	100
122	valproic acid - HL60	-0.354	14	-0.343	0.05619	0.5644	57
123	procaine - PC3	-0.578	2	-0.83	0.05696	0.0784	100
124	dipyridamole - MCF7	-0.465	3	-0.695	0.05759	0.1657	100
125	colforsin - PC3	0.55	2	0.83	0.05809	0.1844	100
126	zuclopenthixol - MCF7	0.567	2	0.829	0.05877	0.1244	100
127	levcycloserine - PC3	-0.563	2	-0.827	0.05911	0.0488	100
128	tranexamic acid - MCF7	0.562	2	0.828	0.05947	0.1497	100
129	terazosin - MCF7	0.607	2	0.828	0.05974	0.0994	100
130	azacitidine - MCF7	-0.592	2	-0.826	0.05984	0.1546	100
131	nicergoline - MCF7	-0.605	2	-0.825	0.06078	0.0987	100
132	thalidomide - PC3	-0.59	2	-0.824	0.06125	0.0891	100
133	ethisterone - PC3	0.538	2	0.826	0.06145	0.0988	100
134	midodrine - PC3	0.557	2	0.824	0.06227	0.1083	100
135	nizatidine - MCF7	0.55	2	0.822	0.0638	0.121	100
136	glipizide - PC3	-0.578	2	-0.82	0.0643	0.0852	100
137	lanatoside C - MCF7	-0.488	3	-0.682	0.06444	0.1828	100
138	anisomycin - MCF7	0.516	2	0.821	0.0645	0.2694	100
139	seneciphylline - MCF7	-0.595	2	-0.819	0.06525	0.2054	100
140	isoniazid - PC3	0.532	2	0.82	0.06553	0.1429	100
141	Prestwick-685 - PC3	-0.554	2	-0.815	0.06776	0.1238	100
142	cefamandole - MCF7	0.488	2	0.816	0.06813	0.082	100
143	eldeline - PC3	-0.538	2	-0.813	0.06957	0.1094	100
144	merbromin - PC3	0.575	2	0.814	0.06996	0.0641	100
145	metoprolol - MCF7	0.544	2	0.814	0.07008	0.1833	100
146	CAY-10397 - PC3	0.487	2	0.814	0.07018	0.0652	100
147	decamethonium bromide - MCF7	0.558	2	0.813	0.07124	0.0442	100
148	MG-262 - PC3	-0.53	2	-0.81	0.07219	0.2787	100
149	sulpiride - PC3	-0.561	2	-0.808	0.07269	0.1045	100
150	gentamicin - MCF7	0.522	2	0.811	0.07283	0.1429	100
151	bisacodyl - MCF7	-0.565	2	-0.807	0.07338	0.25	100
152	salsolidin - MCF7	-0.551	2	-0.807	0.0736	0.1	100
153	nomifensine - MCF7	-0.55	2	-0.805	0.07477	0.0968	100
154	enoxacin - MCF7	-0.528	2	-0.805	0.07495	0.093	100
155	deptropine - MCF7	-0.588	2	-0.805	0.07519	0.093	100
156	levopropoxyphene - MCF7	0.545	2	0.805	0.07694	0.1734	100
157	milrinone - MCF7	-0.53	2	-0.8	0.07849	0.1564	100
158	vinblastine - MCF7	0.51	2	0.803	0.07915	0.142	100
159	chlorpromazine - MCF7	-0.391	11	-0.368	0.07932	0.2013	72
160	roxithromycin - MCF7	-0.561	2	-0.798	0.07943	0.1525	100
161	vidarabine - MCF7	-0.52	2	-0.798	0.07965	0.0803	100
162	gramine - MCF7	-0.555	2	-0.797	0.08004	0.1081	100
163	adipiodone - MCF7	-0.594	2	-0.797	0.08034	0.087	100
164	acenocoumarol - PC3	0.475	2	0.801	0.0804	0.1012	100
165	lynestrenol - PC3	0.466	2	0.8	0.0805	0.1173	100
166	folic acid - MCF7	0.466	2	0.8	0.08062	0.1258	100
167	metolazone - MCF7	0.516	2	0.8	0.08086	0.0988	100
168	neomycin - MCF7	-0.576	2	-0.796	0.08092	0.055	100
169	SC-58125 - MCF7	-0.53	2	-0.795	0.08203	0.0733	100
170	minoxidil - MCF7	0.492	2	0.798	0.08211	0.125	100
171	trazodone - MCF7	-0.613	2	-0.794	0.08303	0.1955	100
172	fulvestrant - HL60	0.223	6	0.48	0.08502	0.1123	66
173	meclozine - MCF7	-0.45	3	-0.65	0.08569	0.1793	100
174	monorden - MCF7	-0.264	12	-0.346	0.08675	0.3676	75
175	ciclosporin - MCF7	-0.212	4	-0.578	0.08687	0.1655	50
176	hymecromone - MCF7	0.481	2	0.791	0.0875	0.1018	100
177	metanephrine - MCF7	0.485	2	0.791	0.08766	0.061	100
178	metolazone - PC3	-0.525	2	-0.788	0.08772	0.18	100
179	N6-methyladenosine - MCF7	0.465	2	0.791	0.08817	0.1457	100
180	pilocarpine - MCF7	0.485	2	0.79	0.08867	0.1625	100
181	wortmannin - PC3	-0.55	2	-0.786	0.08986	0.3151	100
182	tropicamide - MCF7	-0.473	3	-0.645	0.09006	0.0881	100
183	carbamazepine - MCF7	-0.453	5	-0.516	0.09024	0.1447	80
184	propylthiouracil - MCF7	-0.568	2	-0.785	0.09044	0.1117	100
185	atropine - MCF7	-0.592	2	-0.785	0.0905	0.0995	100
186	chlorpromazine - PC3	-0.366	4	-0.574	0.09085	0.1344	75
187	CP-690334-01 - PC3	-0.186	4	-0.574	0.09099	0.2826	50
188	repaglinide - MCF7	-0.526	2	-0.784	0.09116	0.0612	100
189	sulfadimethoxine - PC3	0.463	2	0.787	0.0913	0.0756	100
190	tetroquinone - MCF7	-0.614	2	-0.783	0.09275	0.0957	100
191	glibenclamide - MCF7	-0.6	2	-0.782	0.09293	0.0985	100
192	nialamide - PC3	-0.514	2	-0.782	0.09326	0.1024	100
193	perphenazine - MCF7	0.466	2	0.784	0.0935	0.1837	100
194	fusaric acid - MCF7	-0.545	2	-0.78	0.09505	0.118	100
195	clemastine - MCF7	0.577	2	0.781	0.09607	0.155	100
196	minoxidil - PC3	-0.525	2	-0.778	0.09664	0.1314	100
197	fluphenazine - HL60	-0.335	4	-0.567	0.09777	0.2143	75
198	fenoprofen - PC3	-0.536	2	-0.777	0.098	0.1735	100
199	fluphenazine - PC3	-0.461	3	-0.636	0.09805	0.2393	100
200	baclofen - MCF7	0.501	2	0.779	0.09855	0.1235	100
201	ifenprodil - MCF7	-0.518	2	-0.775	0.10004	0.0909	100
202	citiolone - PC3	-0.511	2	-0.773	0.10146	0.1804	100
203	6-bromoindirubin-3'-oxime - PC3	-0.215	4	-0.563	0.10239	0.3731	50
204	genistein - HL60	0.517	3	0.633	0.10254	0.234	66
205	butyl hydroxybenzoate - MCF7	0.304	3	0.631	0.10386	0.1554	66
206	isocarboxazid - MCF7	0.423	2	0.773	0.10406	0.0909	100
207	mepyramine - MCF7	-0.531	2	-0.769	0.10517	0.1143	100
208	rotenone - PC3	0.516	2	0.771	0.10529	0.117	100
209	Y-27632 - MCF7	-0.532	2	-0.769	0.10537	0.1585	100
210	monastrol - MCF7	0.23	7	0.432	0.10581	0.2	57
211	calcium folinate - PC3	0.423	2	0.77	0.10619	0.1482	100
212	sulfaquinoxaline - MCF7	0.449	2	0.77	0.10656	0.1607	100
213	diazoxide - MCF7	0.474	2	0.77	0.10692	0.1656	100
214	scopolamine N-oxide - PC3	-0.6	2	-0.767	0.10698	0.1831	100
215	tranylcypromine - PC3	-0.537	2	-0.766	0.10738	0.2092	100
216	benperidol - MCF7	-0.541	2	-0.765	0.10827	0.1894	100
217	sulfamerazine - MCF7	-0.554	3	-0.626	0.1084	0.1503	100
218	iproniazid - PC3	0.458	2	0.768	0.10873	0.1705	100
219	metamizole sodium - PC3	-0.498	2	-0.764	0.10891	0.2073	100
220	0179445-0000 - MCF7	-0.436	4	-0.556	0.10903	0.2057	75
221	metampicillin - MCF7	0.446	2	0.767	0.10937	0.1946	100
222	quipazine - MCF7	0.514	2	0.767	0.10967	0.1209	100
223	cefamandole - PC3	0.446	2	0.766	0.11014	0.1492	100
224	bezafibrate - MCF7	-0.572	2	-0.762	0.1107	0.1596	100
225	acetohexamide - MCF7	0.556	2	0.766	0.111	0.0909	100
226	oxymetazoline - PC3	-0.504	2	-0.762	0.11104	0.0977	100
227	metrizamide - MCF7	0.486	2	0.765	0.11132	0.2	100
228	vorinostat - HL60	-0.461	3	-0.622	0.11319	0.5852	66
229	erastin - PC3	0.482	2	0.763	0.1137	0.1966	100
230	gemfibrozil - PC3	-0.515	2	-0.759	0.11462	0.1771	100
231	acepromazine - MCF7	-0.557	2	-0.758	0.11529	0.1938	100
232	stachydrine - MCF7	0.512	2	0.76	0.11597	0.1605	100
233	proguanil - MCF7	-0.505	2	-0.757	0.11617	0.1126	100
234	levobunolol - MCF7	0.552	2	0.76	0.11641	0.1195	100
235	metitepine - MCF7	0.431	2	0.757	0.11847	0.2463	100
236	bromperidol - MCF7	-0.529	2	-0.755	0.11883	0.1548	100
237	norethisterone - MCF7	-0.545	2	-0.754	0.11923	0.1316	100
238	finasteride - PC3	0.427	2	0.756	0.11933	0.0748	100
239	dicycloverine - MCF7	0.42	2	0.756	0.11965	0.1474	100
240	metformin - PC3	0.524	2	0.755	0.12014	0.1786	100
241	SB-203580 - PC3	-0.525	2	-0.753	0.12036	0.165	100
242	Gly-His-Lys - PC3	0.456	2	0.754	0.12092	0.2343	100
243	metyrapone - MCF7	-0.496	2	-0.752	0.1216	0.1159	100
244	tranexamic acid - PC3	0.455	2	0.753	0.12181	0.1523	100
245	sulfaguanidine - PC3	-0.559	2	-0.751	0.12255	0.1667	100
246	dirithromycin - MCF7	-0.508	2	-0.751	0.12265	0.1524	100
247	cloperastine - PC3	-0.488	2	-0.751	0.12291	0.194	100
248	tonzonium bromide - MCF7	-0.521	2	-0.75	0.12329	0.254	100
249	ramifenazone - MCF7	0.413	2	0.751	0.1238	0.0784	100
250	Prestwick-685 - MCF7	-0.525	2	-0.75	0.12408	0.1796	100
251	ritodrine - MCF7	-0.525	2	-0.749	0.12517	0.172	100
252	dilazep - PC3	-0.512	2	-0.746	0.12734	0.2157	100
253	pentoxifylline - MCF7	0.518	2	0.747	0.12774	0.1615	100
254	bromocriptine - PC3	-0.52	2	-0.745	0.12837	0.1606	100
255	hydrochlorothiazide - MCF7	0.461	2	0.745	0.12909	0.1605	100
256	levocabastine - MCF7	-0.554	2	-0.744	0.12941	0.1788	100
257	methacholine chloride - MCF7	-0.533	2	-0.744	0.12969	0.2222	100
258	iopanoic acid - MCF7	0.429	2	0.745	0.12989	0.1642	100
259	eticlopride - MCF7	0.409	2	0.744	0.13012	0.1047	100
260	kanamycin - MCF7	-0.496	2	-0.743	0.13016	0.1402	100
261	cortisone - MCF7	-0.501	2	-0.741	0.13227	0.2047	100
262	dehydrocholic acid - MCF7	-0.481	2	-0.741	0.13281	0.1648	100
263	PF-00539758-00 - PC3	0.49	2	0.742	0.13299	0.1257	100
264	PF-00539745-00 - PC3	0.382	2	0.741	0.13317	0.2114	100
265	diethylstilbestrol - PC3	0.378	2	0.741	0.13333	0.1413	100
266	cetirizine - MCF7	-0.563	2	-0.74	0.1343	0.2487	100
267	cinchocaine - PC3	-0.532	2	-0.739	0.13488	0.2388	100
268	PHA-00745360 - MCF7	0.4	4	0.533	0.13495	0.4	75
269	methylergometrine - MCF7	-0.529	2	-0.738	0.13671	0.1326	100
270	benfluorex - MCF7	0.192	2	0.737	0.1376	0.1802	50
271	digoxin - MCF7	-0.476	2	-0.737	0.13764	0.3448	100
272	ouabain - MCF7	-0.475	2	-0.736	0.13788	0.2526	100
273	prasterone - MCF7	0.173	2	0.736	0.13861	0.1912	50
274	promethazine - MCF7	-0.545	2	-0.735	0.13873	0.2569	100
275	3-acetylcoumarin - MCF7	-0.474	3	-0.602	0.13875	0.2198	100
276	pheniramine - PC3	-0.535	2	-0.735	0.13957	0.0928	100
277	ticlopidine - MCF7	0.196	2	0.735	0.13959	0.1968	50
278	betahistine - MCF7	-0.532	2	-0.734	0.14042	0.2291	100
279	CP-690334-01 - MCF7	-0.254	4	-0.531	0.14066	0.2466	50
280	asiaticoside - MCF7	-0.559	2	-0.732	0.14243	0.2189	100
281	dinoprostone - MCF7	0.277	2	0.73	0.14533	0.0922	50
282	bumetanide - MCF7	0.448	2	0.729	0.14639	0.352	50
283	F0447-0125 - MCF7	-0.507	2	-0.728	0.14688	0.2479	100
284	zimeldine - MCF7	-0.479	2	-0.728	0.14716	0.1792	100
285	bisoprolol - MCF7	0.353	2	0.728	0.14748	0.0823	50
286	vinburnine - MCF7	0.258	2	0.726	0.14941	0.2192	50
287	cyclizine - MCF7	-0.516	2	-0.725	0.14987	0.1218	100
288	nalbuphine - PC3	0.242	2	0.725	0.15154	0.1866	50
289	ergocalciferol - MCF7	0.334	2	0.723	0.15299	0.1494	50
290	procyclidine - MCF7	-0.553	2	-0.722	0.15335	0.2917	100
291	0198306-0000 - PC3	-0.55	2	-0.722	0.1536	0.2353	100
292	trimethylcolchicinic acid - MCF7	-0.556	2	-0.722	0.15386	0.2809	100
293	crotamiton - MCF7	-0.465	2	-0.722	0.15404	0.2097	100
294	atractyloside - PC3	0.309	2	0.721	0.15464	0.1724	50
295	corynanthine - MCF7	-0.535	2	-0.721	0.15482	0.2111	100
296	thalidomide - MCF7	-0.298	4	-0.52	0.15556	0.1333	75
297	theophylline - MCF7	-0.501	2	-0.719	0.15698	0.2378	100
298	sodium phenylbutyrate - HL60	-0.486	2	-0.718	0.15848	0.3025	100
299	idoxuridine - PC3	0.244	2	0.718	0.15863	0.2099	50
300	vitexin - MCF7	-0.537	2	-0.717	0.15979	0.2475	100
301	quinethazone - PC3	-0.481	2	-0.717	0.15999	0.2707	100
302	cisapride - MCF7	-0.486	2	-0.716	0.16108	0.1329	100
303	blebbistatin - MCF7	-0.471	2	-0.715	0.16188	0.2297	100
304	ciclacillin - MCF7	0.28	2	0.714	0.1636	0.094	50
305	mefenamic acid - MCF7	-0.572	2	-0.714	0.16392	0.1379	100
306	terconazole - MCF7	-0.522	2	-0.713	0.16448	0.1645	100
307	atropine oxide - PC3	-0.514	2	-0.713	0.16496	0.224	100
308	helveticoside - PC3	0.261	2	0.712	0.16508	0.3787	50
309	triamcinolone - MCF7	0.2	2	0.712	0.16543	0.1195	50
310	bicuculline - MCF7	-0.538	2	-0.712	0.16597	0.2051	100
311	etomidate - MCF7	-0.488	2	-0.711	0.16641	0.1711	100
312	troglitazone - MCF7	0.221	7	0.396	0.1668	0.4703	57
313	gossypol - MCF7	-0.362	3	-0.582	0.16763	0.3121	66
314	rescinnamine - MCF7	-0.543	2	-0.71	0.16768	0.3409	100
315	nifedipine - MCF7	-0.342	4	-0.511	0.16883	0.1656	75
316	demecarium bromide - MCF7	0.236	2	0.709	0.16941	0.2129	50
317	disopyramide - MCF7	-0.489	2	-0.709	0.16943	0.3564	100
318	nafcillin - MCF7	-0.503	2	-0.709	0.16957	0.191	100
319	cyproheptadine - MCF7	0.263	2	0.708	0.1709	0.2194	50
320	0173570-0000 - PC3	-0.288	4	-0.508	0.17285	0.373	75
321	dienestrol - MCF7	0.196	2	0.705	0.17331	0.2097	50
322	talampicillin - MCF7	-0.555	2	-0.705	0.17337	0.237	100
323	altizide - MCF7	0.183	2	0.705	0.1737	0.1515	50
324	hesperetin - MCF7	-0.573	2	-0.705	0.17372	0.2139	100
325	butamben - MCF7	0.288	2	0.705	0.17386	0.2471	50
326	minaprine - PC3	-0.528	2	-0.705	0.17398	0.2743	100
327	amphotericin B - MCF7	0.169	2	0.705	0.17444	0.1646	50
328	methazolamide - MCF7	-0.548	2	-0.704	0.17545	0.142	100
329	phensuximide - MCF7	-0.454	2	-0.704	0.17555	0.1453	100
330	streptomycin - MCF7	0.283	2	0.702	0.17758	0.3585	50
331	liothyronine - MCF7	-0.568	2	-0.7	0.17957	0.2228	100
332	(-)-MK-801 - MCF7	-0.521	2	-0.7	0.18011	0.2118	100
333	zimeldine - PC3	-0.477	2	-0.699	0.18056	0.266	100
334	halofantrine - MCF7	0.386	2	0.699	0.18086	0.1834	50
335	ranitidine - PC3	-0.568	2	-0.699	0.18136	0.3756	100
336	profenamine - MCF7	0.274	2	0.698	0.18251	0.2808	50
337	clofilium tosylate - MCF7	-0.5	2	-0.697	0.18333	0.2237	100
338	idoxuridine - MCF7	0.286	2	0.697	0.18363	0.1988	50
339	hydroflumethiazide - MCF7	-0.491	2	-0.696	0.18414	0.3169	100
340	hydrocortisone - MCF7	-0.541	2	-0.696	0.18466	0.237	100
341	dexamethasone - MCF7	-0.37	4	-0.5	0.18473	0.1706	75
342	methotrexate - PC3	-0.381	3	-0.571	0.18478	0.3253	66
343	morantel - MCF7	-0.537	2	-0.696	0.1849	0.2941	100
344	corbadrine - MCF7	-0.5	2	-0.695	0.18506	0.2443	100
345	gemfibrozil - MCF7	0.189	2	0.695	0.18565	0.1141	50
346	clemizole - PC3	-0.554	2	-0.694	0.18657	0.2515	100
347	niflumic acid - MCF7	0.279	2	0.694	0.18679	0.1149	50
348	racecadotril - MCF7	0.202	2	0.693	0.1879	0.2244	50
349	apramycin - MCF7	-0.58	2	-0.692	0.18909	0.2346	100
350	rifabutin - MCF7	0.204	2	0.692	0.18969	0.3617	50
351	phentolamine - MCF7	0.344	4	0.496	0.18974	0.2462	75
352	antimycin A - MCF7	-0.462	2	-0.692	0.18979	0.2871	100
353	medrysone - PC3	-0.497	2	-0.691	0.19007	0.435	100
354	idazoxan - MCF7	-0.478	2	-0.691	0.19023	0.2011	100
355	phenformin - MCF7	-0.245	4	-0.496	0.19131	0.094	75
356	Prestwick-1080 - MCF7	0.265	2	0.69	0.19162	0.1692	50
357	paracetamol - MCF7	0.281	2	0.689	0.19219	0.1926	50
358	C-75 - PC3	0.305	2	0.689	0.19249	0.1512	50
359	octopamine - MCF7	-0.508	2	-0.689	0.19257	0.2813	100
360	pipenzolate bromide - MCF7	-0.471	2	-0.689	0.19279	0.227	100
361	antimycin A - PC3	-0.545	2	-0.688	0.19369	0.2375	100
362	propofol - MCF7	0.294	2	0.688	0.1938	0.262	50
363	flufenamic acid - PC3	-0.47	2	-0.688	0.19392	0.2784	100
364	oleandomycin - PC3	-0.47	2	-0.688	0.19432	0.1813	100
365	thiamine - MCF7	0.259	2	0.688	0.19452	0.1923	50
366	chlorcyclizine - PC3	-0.444	2	-0.688	0.19462	0.2222	100
367	verapamil - MCF7	-0.353	3	-0.566	0.19506	0.1543	66
368	securinine - MCF7	0.272	2	0.687	0.19532	0.3951	50
369	famprofazone - PC3	-0.495	2	-0.686	0.19619	0.3427	100
370	meticrane - MCF7	-0.513	2	-0.685	0.19758	0.2593	100
371	hydrastinine - PC3	-0.461	2	-0.685	0.1977	0.2816	100
372	canrenoic acid - PC3	-0.446	2	-0.685	0.19812	0.2712	100
373	(+)-isoprenaline - MCF7	0.237	2	0.685	0.19848	0.25	50
374	methyldopa - MCF7	-0.377	3	-0.564	0.1994	0.2944	66
375	pioglitazone - MCF7	0.228	6	0.409	0.19981	0.2766	66
376	haloperidol - HL60	0.194	7	0.381	0.1999	0.3898	57
377	lidocaine - PC3	-0.433	2	-0.683	0.20082	0.3272	100
378	clotrimazole - MCF7	-0.317	3	-0.563	0.20099	0.3492	66
379	flucloxacillin - MCF7	-0.47	2	-0.683	0.201	0.2367	100
380	arachidonyltrifluoromethane - MCF7	0.294	2	0.683	0.2011	0.239	50
381	raloxifene - MCF7	-0.304	3	-0.562	0.20157	0.2621	66
382	cytisine - MCF7	0.254	2	0.681	0.20267	0.1449	50
383	butirosin - MCF7	0.249	2	0.681	0.20315	0.1243	50
384	etamsylate - MCF7	-0.461	2	-0.681	0.20321	0.2139	100
385	0198306-0000 - MCF7	-0.496	2	-0.681	0.20365	0.2092	100
386	resveratrol - PC3	-0.483	2	-0.678	0.2077	0.2016	100
387	capsaicin - MCF7	0.254	2	0.676	0.20921	0.1667	50
388	rosiglitazone - PC3	0.256	3	0.557	0.21066	0.4765	66
389	cyproheptadine - PC3	-0.493	2	-0.675	0.21154	0.1418	100
390	difenidol - MCF7	-0.534	2	-0.675	0.21186	0.3481	100
391	meglumine - MCF7	0.231	2	0.674	0.21206	0.2733	50
392	abamectin - MCF7	-0.502	2	-0.674	0.21301	0.3429	100
393	carbenoxolone - MCF7	0.199	2	0.673	0.21339	0.1707	50
394	alpha-yohimbine - MCF7	0.296	2	0.673	0.21367	0.2418	50
395	roxarsone - MCF7	0.154	2	0.673	0.21383	0.1544	50
396	nipecotic acid - MCF7	-0.429	2	-0.673	0.21416	0.2059	100
397	BCB000038 - MCF7	-0.481	2	-0.673	0.21428	0.3118	100
398	dinoprostone - PC3	0.293	2	0.672	0.21472	0.4302	50
399	3-nitropropionic acid - MCF7	-0.431	2	-0.672	0.21538	0.2156	100
400	etanidazole - MCF7	-0.432	2	-0.672	0.21563	0.2265	100
401	aciclovir - PC3	0.301	2	0.669	0.21868	0.3678	50
402	phentolamine - PC3	0.23	2	0.668	0.21957	0.1006	50
403	allantoin - PC3	-0.411	2	-0.669	0.22003	0.1605	100
404	serotonin - MCF7	-0.264	3	-0.552	0.22044	0.2047	66
405	isocorydine - MCF7	-0.449	2	-0.668	0.22047	0.241	100
406	cimetidine - MCF7	0.373	2	0.667	0.22096	0.0877	50
407	pyrvinium - MCF7	-0.373	4	-0.48	0.22147	0.4348	75
408	nalidixic acid - PC3	-0.489	2	-0.667	0.22214	0.3333	100
409	pregnenolone - MCF7	0.297	2	0.666	0.22235	0.4469	50
410	acetylsalicylic acid - MCF7	-0.292	8	-0.35	0.22236	0.5	62
411	hydroxyachillin - MCF7	-0.545	2	-0.666	0.22319	0.284	100
412	alcuronium chloride - MCF7	-0.488	2	-0.666	0.22373	0.1977	100
413	Prestwick-665 - PC3	-0.478	2	-0.665	0.22438	0.3456	100
414	Prestwick-1100 - MCF7	0.248	2	0.664	0.2249	0.1503	50
415	oxantel - MCF7	0.269	2	0.664	0.22554	0.1127	50
416	meclofenoxate - PC3	-0.478	2	-0.664	0.22583	0.3092	100
417	dropropizine - MCF7	0.304	2	0.664	0.22645	0.3046	50
418	glycopyrronium bromide - MCF7	0.219	2	0.663	0.22675	0.2866	50
419	cefotaxime - PC3	0.231	2	0.662	0.22806	0.3542	50
420	ethambutol - PC3	0.246	2	0.662	0.22856	0.1691	50
421	altretamine - MCF7	-0.501	2	-0.662	0.22915	0.2742	100
422	etofylline - MCF7	-0.437	2	-0.662	0.22949	0.1243	100
423	chloropyrazine - MCF7	0.279	2	0.661	0.22949	0.2857	50
424	cyclobenzaprine - MCF7	0.229	2	0.66	0.23102	0.2833	50
425	tridihexethyl - MCF7	-0.405	2	-0.661	0.2313	0.1845	100
426	estropipate - MCF7	0.308	2	0.66	0.2317	0.3824	50
427	oxamniquine - MCF7	0.292	2	0.659	0.23299	0.2483	50
428	clobetasol - MCF7	-0.488	2	-0.659	0.23321	0.1679	100
429	verteporfin - MCF7	-0.488	2	-0.657	0.2355	0.4104	100
430	monobenzone - MCF7	-0.51	2	-0.657	0.23579	0.2671	100
431	esculetin - MCF7	-0.482	2	-0.657	0.23627	0.2617	100
432	diltiazem - MCF7	-0.516	2	-0.657	0.23649	0.355	100
433	vinpocetine - MCF7	-0.481	2	-0.656	0.23677	0.3037	100
434	triflupromazine - MCF7	0.297	2	0.655	0.238	0.3465	50
435	papaverine - MCF7	-0.551	2	-0.655	0.2381	0.3586	100
436	amiloride - MCF7	-0.491	2	-0.655	0.23842	0.302	100
437	7-aminocephalosporanic acid - MCF7	0.251	2	0.654	0.23937	0.2427	50
438	mephentermine - PC3	-0.444	2	-0.654	0.23953	0.2924	100
439	furaltadone - PC3	-0.423	2	-0.653	0.24114	0.3202	100
440	mefloquine - MCF7	-0.467	2	-0.652	0.2423	0.3145	100
441	heptaminol - PC3	0.386	2	0.652	0.24303	0.3736	50
442	imipenem - MCF7	-0.54	2	-0.651	0.24381	0.3256	100
443	ethambutol - MCF7	-0.518	2	-0.651	0.24482	0.337	100
444	(+/-)-catechin - MCF7	-0.45	2	-0.65	0.24536	0.2515	100
445	miconazole - MCF7	0.215	2	0.649	0.24623	0.3418	50
446	pyrantel - MCF7	0.312	2	0.649	0.24748	0.2222	50
447	quinethazone - MCF7	-0.409	2	-0.648	0.24784	0.2849	100
448	coralyne - MCF7	0.262	2	0.647	0.24965	0.3297	50
449	ketanserin - MCF7	-0.556	2	-0.647	0.25041	0.4144	100
450	sotalol - MCF7	0.268	2	0.646	0.25045	0.1278	50
451	SC-19220 - PC3	0.283	2	0.646	0.25079	0.2934	50
452	mepenzolate bromide - PC3	-0.442	2	-0.646	0.2519	0.2601	100
453	pyrimethamine - PC3	0.262	2	0.644	0.25351	0.2857	50
454	bromocriptine - MCF7	-0.42	2	-0.645	0.25373	0.3657	100
455	ifosfamide - MCF7	0.299	2	0.644	0.25387	0.1277	50
456	edrophonium chloride - PC3	-0.426	2	-0.644	0.25438	0.3316	100
457	sulfamethizole - MCF7	-0.465	2	-0.643	0.25554	0.2908	100
458	hesperetin - PC3	-0.483	2	-0.643	0.25586	0.2947	100
459	ornidazole - PC3	-0.447	2	-0.643	0.25617	0.4258	100
460	meprylcaine - MCF7	-0.479	2	-0.643	0.25647	0.2727	100
461	tolazoline - PC3	-0.491	2	-0.642	0.25731	0.3611	100
462	amoxapine - MCF7	-0.462	2	-0.642	0.25796	0.1913	100
463	nicergoline - PC3	0.198	2	0.641	0.2581	0.2046	50
464	dimethadione - MCF7	0.248	2	0.641	0.25836	0.1778	50
465	erastin - MCF7	-0.441	2	-0.641	0.25933	0.3222	100
466	PHA-00745360 - PC3	0.237	4	0.461	0.25966	0.4945	50
467	sulfinpyrazone - MCF7	-0.413	2	-0.64	0.26039	0.2514	100
468	CP-645525-01 - MCF7	-0.379	2	-0.64	0.26126	0.3256	100
469	etynodiol - MCF7	0.371	2	0.637	0.26265	0.3825	50
470	carbinoxamine - MCF7	0.234	2	0.637	0.26287	0.2013	50
471	praziquantel - MCF7	0.169	2	0.637	0.26365	0.2129	50
472	lomefloxacin - PC3	-0.45	2	-0.638	0.26413	0.4199	100
473	clomifene - MCF7	-0.505	2	-0.637	0.26452	0.4211	100
474	naphazoline - PC3	-0.421	2	-0.637	0.26474	0.3679	100
475	ethotoin - PC3	-0.436	2	-0.637	0.2653	0.3333	100
476	benzethonium chloride - MCF7	-0.487	2	-0.636	0.26582	0.3968	100
477	desipramine - MCF7	-0.417	2	-0.636	0.26611	0.3083	100
478	ricinine - MCF7	-0.485	2	-0.634	0.26864	0.4286	100
479	norfloxacin - MCF7	-0.377	2	-0.634	0.26884	0.2022	100
480	flecainide - PC3	0.344	2	0.632	0.27029	0.227	50
481	depudecin - MCF7	-0.402	2	-0.633	0.27079	0.2171	100
482	5707885 - MCF7	0.201	2	0.632	0.27142	0.4523	50
483	colforsin - MCF7	-0.517	2	-0.632	0.27162	0.2541	100
484	mycophenolic acid - MCF7	-0.368	2	-0.632	0.2719	0.466	100
485	meclofenoxate - MCF7	-0.259	3	-0.526	0.27193	0.3464	66
486	phenformin - PC3	-0.374	2	-0.632	0.2721	0.2973	100
487	mianserin - PC3	0.265	2	0.631	0.27295	0.5436	50
488	trioxysalen - MCF7	-0.496	2	-0.631	0.27421	0.3886	100
489	practolol - MCF7	-0.423	2	-0.63	0.27566	0.2591	100
490	Prestwick-1100 - PC3	-0.408	2	-0.63	0.27617	0.2264	100
491	heliotrine - PC3	-0.455	2	-0.629	0.27715	0.3155	100
492	progesterone - MCF7	-0.481	2	-0.627	0.27985	0.2774	100
493	aceclofenac - MCF7	-0.404	2	-0.627	0.28065	0.3171	100
494	timolol - MCF7	0.376	3	0.522	0.28263	0.5122	66
495	guaifenesin - PC3	-0.474	2	-0.625	0.28327	0.4724	100
496	chloropyramine - MCF7	-0.506	2	-0.625	0.28355	0.3603	100
497	eucatropine - PC3	-0.464	2	-0.624	0.28486	0.5368	100
498	minaprine - MCF7	0.209	2	0.622	0.28691	0.2388	50
499	Prestwick-981 - MCF7	-0.388	2	-0.622	0.28788	0.2125	100
500	karakoline - MCF7	0.173	3	0.519	0.28878	0.1463	66
501	dequalinium chloride - MCF7	-0.488	2	-0.621	0.28955	0.3206	100
502	mimosine - MCF7	0.31	2	0.62	0.28975	0.2546	50
503	mephenesin - PC3	-0.485	2	-0.621	0.28997	0.4167	100
504	Trolox C - MCF7	-0.516	2	-0.621	0.29015	0.2768	100
505	chlorambucil - PC3	-0.412	2	-0.62	0.29073	0.3902	100
506	probenecid - MCF7	-0.468	2	-0.62	0.29158	0.2581	100
507	mesalazine - MCF7	0.155	3	0.518	0.2918	0.1948	66
508	hycanthone - MCF7	-0.428	2	-0.619	0.29327	0.3471	100
509	NS-398 - MCF7	0.186	2	0.618	0.29335	0.2986	50
510	calmidazolium - MCF7	-0.429	2	-0.618	0.29347	0.3689	100
511	levodopa - PC3	-0.475	2	-0.618	0.29375	0.4589	100
512	levonorgestrel - PC3	-0.422	2	-0.618	0.29413	0.4396	100
513	droperidol - MCF7	-0.507	2	-0.618	0.29441	0.3436	100
514	tetracycline - PC3	0.213	2	0.617	0.29448	0.3699	50
515	carbimazole - MCF7	0.259	2	0.617	0.2947	0.5	50
516	hemicholinium - MCF7	-0.398	2	-0.617	0.29582	0.3929	100
517	pindolol - MCF7	0.274	2	0.616	0.29582	0.3158	50
518	fenspiride - PC3	-0.454	2	-0.616	0.29661	0.371	100
519	0173570-0000 - MCF7	-0.397	2	-0.615	0.29908	0.3483	100
520	disulfiram - PC3	-0.425	2	-0.615	0.29928	0.3704	100
521	puromycin - MCF7	-0.429	2	-0.614	0.29995	0.5635	100
522	proscillaridin - MCF7	-0.349	2	-0.614	0.30103	0.5349	100
523	SB-203580 - MCF7	0.35	3	0.513	0.30152	0.6149	66
524	trifluoperazine - HL60	-0.273	4	-0.445	0.3019	0.4531	50
525	etodolac - MCF7	-0.38	2	-0.613	0.30254	0.3626	100
526	lactobionic acid - MCF7	0.31	2	0.611	0.30431	0.124	50
527	sulfanilamide - MCF7	-0.44	2	-0.611	0.30458	0.285	100
528	antazoline - MCF7	-0.359	2	-0.611	0.3048	0.2237	100
529	halcinonide - PC3	-0.404	2	-0.611	0.30558	0.4773	100
530	procaine - MCF7	-0.468	2	-0.611	0.30586	0.4148	100
531	buspirone - MCF7	-0.443	2	-0.61	0.30604	0.2571	100
532	epitiostanol - MCF7	0.238	2	0.61	0.30614	0.5128	50
533	fludroxycortide - PC3	-0.411	2	-0.61	0.30689	0.4489	100
534	methylbenzethonium chloride - MCF7	-0.391	3	-0.51	0.30723	0.3839	66
535	S-propranolol - MCF7	0.304	2	0.609	0.30781	0.1145	50
536	ursolic acid - MCF7	0.365	2	0.608	0.30842	0.4922	50
537	naltrexone - PC3	0.235	2	0.608	0.30932	0.3333	50
538	cyclic adenosine monophosphate - MCF7	0.232	2	0.607	0.30985	0.2895	50
539	alvespimycin - PC3	-0.53	2	-0.608	0.31001	0.3736	100
540	isoconazole - PC3	-0.468	2	-0.607	0.31105	0.4902	100
541	apomorphine - PC3	-0.471	2	-0.607	0.31194	0.3575	100
542	ketoprofen - PC3	-0.426	2	-0.606	0.31262	0.24	100
543	estradiol - ssMCF7	0.296	2	0.605	0.31387	0.4286	50
544	PHA-00767505E - MCF7	0.195	2	0.604	0.31417	0.3083	50
545	spiradoline - PC3	-0.457	2	-0.605	0.31443	0.3838	100
546	H-89 - PC3	-0.347	2	-0.605	0.31474	0.3333	100
547	alprenolol - MCF7	-0.487	2	-0.605	0.31496	0.335	100
548	doxylamine - PC3	-0.374	2	-0.604	0.31578	0.4	100
549	dexamethasone - PC3	0.307	2	0.603	0.31635	0.6167	50
550	dinoprost - MCF7	0.258	2	0.603	0.31731	0.3205	50
551	sulfafurazole - MCF7	-0.373	3	-0.505	0.31917	0.6111	66
552	imipramine - MCF7	-0.473	2	-0.602	0.31952	0.3237	100
553	chlortetracycline - PC3	-0.37	2	-0.601	0.32146	0.3559	100
554	2,6-dimethylpiperidine - PC3	-0.373	2	-0.601	0.3217	0.2938	100
555	5194442 - PC3	-0.367	2	-0.6	0.32256	0.434	100
556	PHA-00767505E - PC3	0.283	2	0.599	0.32319	0.4629	50
557	dipyridamole - PC3	-0.439	2	-0.599	0.32373	0.3107	100
558	glycopyrronium bromide - PC3	-0.38	2	-0.599	0.32393	0.3182	100
559	cefuroxime - MCF7	0.227	2	0.598	0.32405	0.1589	50
560	propoxycaine - MCF7	-0.434	2	-0.599	0.32461	0.3495	100
561	flunixin - PC3	-0.418	2	-0.599	0.32494	0.3854	100
562	fosfosal - MCF7	0.263	2	0.597	0.32606	0.3218	50
563	suprofen - MCF7	-0.492	2	-0.597	0.32717	0.2626	100
564	tiapride - MCF7	0.273	2	0.596	0.32808	0.1739	50
565	acetylsalicylic acid - PC3	-0.398	2	-0.596	0.3293	0.3425	100
566	16-phenyltetranorprostaglandin E2 - PC3	0.348	2	0.594	0.33045	0.2096	50
567	harman - MCF7	-0.319	2	-0.595	0.33095	0.4033	50
568	bethanechol - MCF7	0.192	2	0.594	0.33131	0.2482	50
569	emetine - MCF7	-0.252	2	-0.594	0.3324	0.7444	50
570	NU-1025 - MCF7	-0.248	2	-0.594	0.33262	0.3172	50
571	moxisylyte - PC3	-0.292	2	-0.592	0.33488	0.2941	50
572	neomycin - PC3	-0.209	2	-0.591	0.33673	0.495	50
573	flumequine - MCF7	0.25	2	0.59	0.33721	0.2722	50
574	estradiol - PC3	-0.158	8	-0.314	0.33781	0.4235	62
575	lomustine - PC3	-0.224	2	-0.59	0.33846	0.5324	50
576	telenzepine - MCF7	0.364	2	0.589	0.3392	0.1921	50
577	simvastatin - MCF7	-0.292	2	-0.587	0.34272	0.4786	50
578	tetracaine - MCF7	0.254	2	0.586	0.34347	0.3797	50
579	PF-01378883-00 - PC3	0.227	2	0.585	0.34564	0.2587	50
580	flumetasone - PC3	-0.302	2	-0.585	0.34657	0.5294	50
581	pargyline - MCF7	-0.315	2	-0.585	0.34719	0.5314	50
582	edrophonium chloride - MCF7	-0.274	2	-0.584	0.34906	0.358	50
583	estrone - MCF7	0.188	2	0.582	0.34936	0.2083	50
584	orphenadrine - PC3	-0.173	2	-0.583	0.34966	0.3077	50
585	cefazolin - MCF7	0.331	2	0.582	0.35021	0.2733	50
586	tinidazole - PC3	-0.203	2	-0.583	0.35053	0.4546	50
587	5182598 - MCF7	-0.247	2	-0.582	0.35123	0.6541	50
588	mephenesin - MCF7	0.231	2	0.581	0.35139	0.1812	50
589	alverine - PC3	0.196	2	0.581	0.35234	0.4238	50
590	karakoline - PC3	0.255	2	0.581	0.35262	0.4244	50
591	hexetidine - MCF7	0.26	2	0.58	0.35329	0.6618	50
592	flunisolide - PC3	-0.265	2	-0.581	0.35363	0.5122	50
593	trimethadione - MCF7	0.307	2	0.58	0.35365	0.3092	50
594	6-benzylaminopurine - MCF7	-0.37	3	-0.49	0.35422	0.2874	66
595	erythromycin - MCF7	0.328	2	0.579	0.35576	0.2265	50
596	bephenium hydroxynaphthoate - MCF7	-0.243	3	-0.49	0.35592	0.3185	66
597	5253409 - MCF7	0.339	2	0.578	0.35717	0.4	50
598	pralidoxime - MCF7	0.259	2	0.577	0.35761	0.3333	50
599	sulfadimidine - PC3	-0.128	2	-0.578	0.35771	0.3947	50
600	benzamil - PC3	-0.234	2	-0.577	0.3594	0.3072	50
601	baclofen - PC3	-0.291	2	-0.577	0.35966	0.545	50
602	midecamycin - PC3	-0.185	2	-0.577	0.36053	0.4032	50
603	nifedipine - PC3	-0.259	2	-0.574	0.36453	0.4106	50
604	CP-320650-01 - PC3	0.295	4	0.42	0.36617	0.75	50
605	bacitracin - MCF7	0.28	2	0.572	0.36687	0.3468	50
606	ganciclovir - MCF7	0.245	2	0.572	0.36717	0.1957	50
607	spironolactone - MCF7	-0.298	2	-0.572	0.36785	0.4878	50
608	myosmine - PC3	0.308	2	0.571	0.3688	0.3597	50
609	staurosporine - MCF7	-0.206	3	-0.484	0.37076	0.3726	66
610	cyclopenthiazide - MCF7	-0.193	2	-0.569	0.37328	0.2925	50
611	sulfachlorpyridazine - PC3	-0.213	2	-0.568	0.37546	0.3481	50
612	clozapine - HL60	0.192	4	0.417	0.37554	0.7288	50
613	trifluridine - MCF7	-0.35	2	-0.568	0.37582	0.4297	50
614	hydroquinine - MCF7	0.278	2	0.566	0.37664	0.4497	50
615	nicotinic acid - MCF7	0.31	2	0.566	0.37711	0.3955	50
616	quinisocaine - MCF7	0.199	2	0.566	0.37759	0.4628	50
617	naringin - MCF7	-0.167	2	-0.566	0.37864	0.4237	50
618	remoxipride - MCF7	-0.234	2	-0.566	0.37908	0.523	50
619	ciprofloxacin - PC3	0.234	2	0.565	0.37956	0.5	50
620	MK-886 - MCF7	0.31	2	0.563	0.38163	0.4037	50
621	dilazep - MCF7	-0.303	2	-0.563	0.38399	0.4306	50
622	isocarboxazid - PC3	0.227	2	0.562	0.38473	0.4286	50
623	PF-00875133-00 - MCF7	0.222	2	0.561	0.38491	0.344	50
624	tracazolate - MCF7	-0.3	2	-0.562	0.3854	0.4129	50
625	AG-028671 - PC3	-0.169	2	-0.562	0.38584	0.4971	50
626	spironolactone - PC3	0.295	2	0.56	0.38689	0.4096	50
627	geldanamycin - PC3	-0.229	2	-0.561	0.38765	0.563	50
628	methocarbamol - MCF7	0.263	2	0.558	0.38982	0.3178	50
629	valinomycin - PC3	-0.252	2	-0.559	0.39008	0.4419	50
630	iocetamic acid - MCF7	-0.291	2	-0.559	0.39031	0.2531	50
631	cicloheximide - MCF7	-0.202	2	-0.558	0.39196	0.6183	50
632	deferoxamine - PC3	-0.234	3	-0.475	0.39202	0.5062	66
633	dicoumarol - PC3	-0.24	2	-0.557	0.39336	0.4162	50
634	mephentermine - MCF7	0.307	2	0.556	0.39415	0.3771	50
635	diclofenac - PC3	-0.239	2	-0.556	0.39536	0.6229	50
636	proglumide - PC3	-0.184	2	-0.556	0.39572	0.4974	50
637	Prestwick-674 - PC3	-0.229	2	-0.554	0.3991	0.3436	50
638	quinidine - MCF7	0.217	2	0.553	0.39964	0.245	50
639	guanfacine - MCF7	-0.295	3	-0.472	0.40011	0.6303	66
640	sisomicin - MCF7	-0.302	2	-0.553	0.40033	0.3714	50
641	nomifensine - PC3	-0.259	2	-0.552	0.40175	0.4072	50
642	CP-944629 - MCF7	-0.195	2	-0.551	0.40296	0.3636	50
643	foliosidine - MCF7	0.199	3	0.469	0.40702	0.4519	66
644	lynestrenol - MCF7	0.241	2	0.548	0.40749	0.3881	50
645	lovastatin - MCF7	0.316	2	0.547	0.40862	0.7075	50
646	napelline - MCF7	-0.276	2	-0.548	0.4091	0.4581	50
647	sulfathiazole - MCF7	0.263	2	0.546	0.41069	0.2533	50
648	citalopram - MCF7	0.206	2	0.545	0.41196	0.271	50
649	BCB000040 - PC3	0.283	2	0.544	0.41387	0.4012	50
650	niclosamide - PC3	-0.26	2	-0.544	0.4156	0.4546	50
651	riluzole - PC3	0.243	2	0.543	0.41596	0.3931	50
652	salsolinol - MCF7	-0.295	2	-0.544	0.41598	0.3198	50
653	dicycloverine - PC3	-0.229	2	-0.544	0.41626	0.32	50
654	valproic acid - PC3	-0.244	10	-0.264	0.41692	0.5641	50
655	Prestwick-682 - MCF7	-0.215	2	-0.543	0.41745	0.3677	50
656	terguride - PC3	0.221	2	0.542	0.41789	0.5263	50
657	5707885 - PC3	-0.314	2	-0.543	0.41884	0.5161	50
658	cyanocobalamin - MCF7	-0.308	2	-0.542	0.41974	0.224	50
659	PHA-00816795 - PC3	-0.247	2	-0.542	0.42008	0.5	50
660	sulpiride - MCF7	-0.179	2	-0.542	0.42026	0.4432	50
661	alpha-ergocryptine - PC3	-0.331	2	-0.542	0.42071	0.4229	50
662	eucatropine - MCF7	-0.357	3	-0.464	0.42124	0.6546	66
663	rosiglitazone - HL60	-0.021	4	0.402	0.42131	0.3429	50
664	famprofazone - MCF7	-0.345	3	-0.463	0.42392	0.425	66
665	mianserin - MCF7	0.247	2	0.539	0.42572	0.359	50
666	oxybuprocaine - MCF7	-0.335	2	-0.539	0.42608	0.5119	50
667	piperacillin - PC3	-0.195	2	-0.538	0.42644	0.358	50
668	Prestwick-674 - MCF7	-0.357	3	-0.462	0.42703	0.7857	66
669	raloxifene - HL60	0.196	2	0.538	0.42705	0.3974	50
670	mebhydrolin - MCF7	-0.197	2	-0.537	0.42837	0.3269	50
671	laudanosine - MCF7	0.289	2	0.537	0.42914	0.1769	50
672	LM-1685 - MCF7	-0.185	3	-0.46	0.43108	0.3651	66
673	piperacetazine - MCF7	0.226	2	0.536	0.43111	0.5233	50
674	anabasine - MCF7	-0.293	2	-0.534	0.43348	0.5247	50
675	mexiletine - PC3	-0.244	2	-0.533	0.43495	0.3825	50
676	hydrastinine - MCF7	0.21	2	0.533	0.43527	0.2569	50
677	PNU-0293363 - PC3	-0.284	2	-0.532	0.43745	0.3781	50
678	digitoxigenin - MCF7	0.192	2	0.532	0.43809	0.8089	50
679	hydroxyzine - MCF7	-0.328	2	-0.532	0.43809	0.2308	50
680	primidone - MCF7	0.22	2	0.531	0.43884	0.2418	50
681	aceclofenac - PC3	-0.251	2	-0.53	0.44105	0.293	50
682	santonin - PC3	-0.283	2	-0.529	0.44332	0.3333	50
683	suramin sodium - MCF7	-0.254	2	-0.529	0.44376	0.6278	50
684	androsterone - MCF7	-0.287	2	-0.527	0.4461	0.6839	50
685	hesperidin - MCF7	0.222	2	0.527	0.4462	0.1875	50
686	glipizide - MCF7	0.311	2	0.527	0.4465	0.1348	50
687	ciprofloxacin - MCF7	0.227	2	0.527	0.44686	0.3406	50
688	mebeverine - MCF7	-0.231	2	-0.527	0.44712	0.3766	50
689	conessine - MCF7	0.326	2	0.527	0.44737	0.1538	50
690	5155877 - PC3	-0.201	2	-0.526	0.44823	0.5455	50
691	syrosingopine - MCF7	0.291	2	0.526	0.44914	0.74	50
692	metergoline - MCF7	-0.291	2	-0.525	0.45081	0.4031	50
693	chlormezanone - MCF7	0.275	2	0.525	0.45091	0.3827	50
694	fenbufen - PC3	-0.269	2	-0.524	0.45139	0.7705	50
695	fluocinonide - MCF7	-0.364	3	-0.453	0.45167	0.5301	66
696	butacaine - MCF7	0.259	2	0.524	0.45211	0.375	50
697	irinotecan - MCF7	-0.297	2	-0.524	0.45244	0.6421	50
698	azlocillin - MCF7	-0.272	2	-0.523	0.45403	0.4024	50
699	dapsone - MCF7	0.258	2	0.523	0.45473	0.7701	50
700	betulin - MCF7	-0.266	2	-0.522	0.4562	0.3171	50
701	lidocaine - MCF7	0.255	2	0.521	0.45706	0.6707	50
702	hydrastine hydrochloride - MCF7	-0.328	2	-0.521	0.45747	0.6069	50
703	fenoprofen - MCF7	-0.288	3	-0.45	0.45776	0.5668	66
704	niclosamide - MCF7	-0.271	2	-0.521	0.45777	0.6106	50
705	tetraethylenepentamine - MCF7	0.122	3	0.45	0.458	0.4688	66
706	citalopram - PC3	-0.247	2	-0.52	0.45881	0.4266	50
707	neostigmine bromide - MCF7	0.411	2	0.52	0.46002	0.7386	50
708	Chicago Sky Blue 6B - MCF7	0.358	2	0.52	0.46042	0.5681	50
709	bretylium tosilate - MCF7	0.264	2	0.519	0.46207	0.6943	50
710	phthalylsulfathiazole - MCF7	-0.355	3	-0.448	0.46306	0.8254	66
711	pergolide - MCF7	-0.207	2	-0.517	0.46487	0.454	50
712	arecoline - MCF7	0.202	2	0.517	0.46503	0.6184	50
713	carmustine - MCF7	0.289	2	0.515	0.46817	0.5904	50
714	tolbutamide - MCF7	0.114	4	0.387	0.47035	0.5229	50
715	proadifen - MCF7	-0.218	2	-0.514	0.47121	0.4495	50
716	nifenazone - PC3	-0.161	2	-0.513	0.4729	0.4277	50
717	gliquidone - MCF7	-0.22	2	-0.513	0.47314	0.3772	50
718	naftifine - MCF7	-0.188	2	-0.513	0.47403	0.5646	50
719	lomefloxacin - MCF7	-0.192	3	-0.444	0.47496	0.4355	66
720	diphenhydramine - MCF7	0.266	2	0.511	0.47753	0.6543	50
721	trimethoprim - MCF7	-0.337	2	-0.511	0.47795	0.5124	50
722	PNU-0251126 - PC3	-0.225	4	-0.386	0.47805	0.6333	50
723	bambuterol - MCF7	0.251	2	0.51	0.47857	0.7076	50
724	captopril - MCF7	0.281	2	0.51	0.47897	0.6797	50
725	co-dergocrine mesilate - MCF7	0.242	2	0.509	0.48052	0.7167	50
726	cefapirin - MCF7	0.281	2	0.508	0.48181	0.544	50
727	carteolol - MCF7	0.312	2	0.508	0.48238	0.5235	50
728	dantrolene - MCF7	0.133	3	0.44	0.48271	0.5443	66
729	fendiline - MCF7	0.286	2	0.508	0.48342	0.8224	50
730	alfaxalone - MCF7	-0.261	2	-0.506	0.48666	0.5202	50
731	pyrithyldione - MCF7	0.365	2	0.505	0.48875	0.7529	50
732	triamterene - MCF7	-0.273	2	-0.505	0.48879	0.3889	50
733	moroxydine - MCF7	0.244	2	0.504	0.48986	0.7101	50
734	dorzolamide - MCF7	-0.186	2	-0.504	0.49117	0.44	50
735	trimethobenzamide - MCF7	0.272	2	0.504	0.49119	0.7917	50
736	ondansetron - MCF7	0.235	2	0.503	0.49145	0.6337	50
737	acacetin - PC3	-0.207	2	-0.504	0.49209	0.7222	50
738	harpagoside - MCF7	0.378	2	0.502	0.494	0.6989	50
739	dicoumarol - MCF7	0.129	3	0.436	0.49555	0.4615	66
740	loracarbef - MCF7	0.177	2	0.5	0.49785	0.5431	50
741	risperidone - MCF7	-0.315	2	-0.5	0.49835	0.2209	50
742	debrisoquine - MCF7	-0.16	2	-0.499	0.50147	0.3851	50
743	novobiocin - MCF7	0.109	4	0.378	0.50264	0.3139	50
744	STOCK1N-35215 - PC3	-0.238	2	-0.499	0.50421	0.4964	50
745	tubocurarine chloride - MCF7	0.257	2	0.499	0.50473	0.5822	50
746	N-acetylmuramic acid - MCF7	-0.246	2	-0.498	0.50555	0.4146	50
747	PNU-0230031 - MCF7	-0.177	4	-0.378	0.50622	0.5574	50
748	indometacin - MCF7	-0.325	4	-0.377	0.50773	0.6242	75
749	tetracycline - MCF7	0.269	2	0.498	0.50811	0.7066	50
750	isotretinoin - MCF7	-0.176	2	-0.497	0.50889	0.5775	50
751	ciclacillin - PC3	-0.173	2	-0.496	0.51435	0.4177	50
752	gabexate - MCF7	0.293	2	0.496	0.51622	0.7484	50
753	Prestwick-1103 - MCF7	0.284	2	0.495	0.51666	0.7586	50
754	copper sulfate - MCF7	0.286	2	0.495	0.51718	0.6105	50
755	zardaverine - MCF7	0.249	2	0.494	0.52052	0.6667	50
756	streptozocin - MCF7	0.419	2	0.494	0.52195	0.4894	50
757	16-phenyltetranorprostaglandin E2 - MCF7	0.216	2	0.494	0.52328	0.5248	50
758	zidovudine - MCF7	-0.322	2	-0.494	0.52376	0.5115	50
759	tolnaftate - MCF7	0.258	2	0.493	0.52571	0.8218	50
760	alclometasone - MCF7	-0.275	2	-0.493	0.52599	0.5868	50
761	bromopride - MCF7	-0.251	3	-0.425	0.52672	0.4516	66
762	nordihydroguaiaretic acid - HL60	-0.382	3	-0.424	0.52924	0.5166	66
763	dantrolene - PC3	0.269	2	0.492	0.52933	0.7349	50
764	pirinixic acid - MCF7	-0.296	2	-0.492	0.53002	0.4348	50
765	terguride - HL60	-0.414	2	-0.492	0.53145	0.408	50
766	dl-alpha tocopherol - MCF7	-0.338	2	-0.491	0.53215	0.3147	50
767	BCB000039 - PC3	-0.262	2	-0.491	0.53263	0.3615	50
768	sulfacetamide - PC3	0.176	2	0.491	0.53485	0.7313	50
769	maprotiline - MCF7	0.285	2	0.49	0.5361	0.8505	50
770	memantine - MCF7	0.304	2	0.49	0.53746	0.6438	50
771	isosorbide - MCF7	-0.317	2	-0.49	0.53764	0.4328	50
772	mifepristone - MCF7	-0.339	2	-0.49	0.53839	0.539	50
773	methoxamine - MCF7	0.397	2	0.489	0.53994	0.7797	50
774	cefotiam - MCF7	0.321	2	0.489	0.54096	0.7067	50
775	letrozole - MCF7	0.16	2	0.489	0.54096	0.3626	50
776	nifurtimox - MCF7	-0.285	2	-0.489	0.54175	0.5476	50
777	pentetic acid - MCF7	-0.294	3	-0.419	0.54202	0.5886	66
778	pivmecillinam - MCF7	0.258	2	0.488	0.54642	0.75	50
779	gelsemine - MCF7	-0.295	2	-0.487	0.54823	0.3631	50
780	brinzolamide - MCF7	0.215	2	0.487	0.54825	0.6415	50
781	dexibuprofen - MCF7	-0.394	2	-0.487	0.54897	0.4793	50
782	cefixime - MCF7	-0.363	2	-0.487	0.54952	0.4974	50
783	5155877 - MCF7	-0.22	2	-0.487	0.54996	0.5909	50
784	Prestwick-857 - MCF7	0.214	2	0.487	0.55002	0.62	50
785	acacetin - MCF7	-0.172	3	-0.416	0.55134	0.5097	66
786	0225151-0000 - PC3	0.131	2	0.486	0.55275	0.6024	50
787	riluzole - MCF7	-0.261	2	-0.486	0.55483	0.4636	50
788	oxyphenbutazone - MCF7	-0.252	2	-0.485	0.55551	0.4863	50
789	PNU-0251126 - MCF7	-0.181	2	-0.485	0.55666	0.6027	50
790	W-13 - MCF7	0.284	2	0.485	0.55674	0.7178	50
791	pheneticillin - MCF7	-0.135	2	-0.484	0.55929	0.7029	50
792	cotinine - MCF7	-0.328	3	-0.413	0.55929	0.6406	66
793	dapsone - PC3	0.128	2	0.484	0.56141	0.3152	50
794	heptaminol - MCF7	0.318	2	0.484	0.56141	0.7843	50
795	sulfamonomethoxine - MCF7	0.382	2	0.484	0.56213	0.7662	50
796	amikacin - MCF7	-0.267	2	-0.484	0.56229	0.4894	50
797	meclocycline - MCF7	-0.22	2	-0.483	0.5635	0.5099	50
798	thiamazole - MCF7	0.14	3	0.411	0.56446	0.6319	66
799	equilin - MCF7	0.115	3	0.41	0.5649	0.7892	66
800	sulfamethoxazole - MCF7	-0.283	2	-0.483	0.56569	0.4121	50
801	ethoxyquin - PC3	0.215	2	0.482	0.56623	0.6442	50
802	5194442 - MCF7	0.164	2	0.482	0.56694	0.6446	50
803	adiphenine - MCF7	0.32	2	0.482	0.56694	0.8235	50
804	rofecoxib - MCF7	-0.003	4	0.358	0.57109	0.4933	50
805	tetramisole - MCF7	0.152	2	0.481	0.57171	0.4698	50
806	meteneprost - MCF7	0.376	2	0.481	0.57219	0.5706	50
807	alfuzosin - MCF7	-0.33	3	-0.407	0.57459	0.7105	66
808	clioquinol - MCF7	-0.357	3	-0.407	0.57547	0.8235	66
809	mefexamide - MCF7	0.374	2	0.48	0.57575	0.4354	50
810	homatropine - MCF7	0.191	2	0.48	0.5772	0.5926	50
811	fluvoxamine - MCF7	-0.268	2	-0.479	0.57776	0.4969	50
812	acemetacin - MCF7	0.161	2	0.479	0.5779	0.4857	50
813	SC-560 - MCF7	-0.2	2	-0.479	0.57829	0.6685	50
814	2-aminobenzenesulfonamide - MCF7	0.204	2	0.479	0.57961	0.5355	50
815	acenocoumarol - MCF7	0.223	2	0.479	0.57961	0.7413	50
816	BCB000040 - MCF7	0.131	2	0.477	0.58551	0.5	50
817	flucytosine - MCF7	-0.307	2	-0.477	0.58617	0.6788	50
818	metamizole sodium - MCF7	-0.351	3	-0.402	0.58849	0.7459	66
819	azathioprine - PC3	0.253	2	0.476	0.58921	0.8	50
820	diethylcarbamazine - MCF7	0.13	2	0.476	0.58921	0.2624	50
821	chlorhexidine - MCF7	0.177	2	0.476	0.58986	0.6829	50
822	hyoscyamine - MCF7	-0.246	2	-0.476	0.59024	0.6767	50
823	sulfadimidine - MCF7	-0.349	3	-0.401	0.59218	0.6905	66
824	ampyrone - PC3	0.336	2	0.475	0.59261	0.6437	50
825	benzathine benzylpenicillin - MCF7	0.356	2	0.475	0.59305	0.8409	50
826	noscapine - MCF7	0.114	2	0.475	0.59356	0.4268	50
827	rolipram - MCF7	-0.216	2	-0.475	0.59394	0.6099	50
828	protoveratrine A - MCF7	-0.297	2	-0.474	0.59555	0.9409	50
829	fenspiride - MCF7	-0.158	2	-0.474	0.59627	0.6243	50
830	CP-863187 - MCF7	0.361	2	0.474	0.59825	0.7134	50
831	enalapril - MCF7	0.07	2	0.473	0.59943	0.3521	50
832	iproniazid - MCF7	0.272	2	0.473	0.60076	0.75	50
833	diphemanil metilsulfate - MCF7	0.293	2	0.473	0.60267	0.5361	50
834	tiaprofenic acid - MCF7	0.201	2	0.472	0.60324	0.7673	50
835	spiradoline - MCF7	0.182	2	0.472	0.60422	0.7441	50
836	ribavirin - MCF7	0.292	2	0.472	0.60462	0.7622	50
837	CP-319743 - PC3	0.303	2	0.472	0.60515	0.8112	50
838	naproxen - PC3	-0.181	3	-0.397	0.6058	0.5405	66
839	sulfachlorpyridazine - MCF7	-0.323	2	-0.471	0.60651	0.7917	50
840	etilefrine - MCF7	0.302	2	0.471	0.60792	0.7949	50
841	dihydroergotamine - MCF7	-0.222	2	-0.471	0.60841	0.5743	50
842	trimipramine - MCF7	-0.358	2	-0.471	0.60893	0.7368	50
843	amantadine - MCF7	0.305	2	0.47	0.61247	0.7394	50
844	proxyphylline - MCF7	-0.309	2	-0.47	0.61289	0.7211	50
845	cefaclor - MCF7	0.241	2	0.47	0.6133	0.8531	50
846	xylazine - MCF7	-0.356	2	-0.469	0.61404	0.7865	50
847	11-deoxy-16,16-dimethylprostaglandin E2 - PC3	0.21	2	0.469	0.61438	0.6335	50
848	BCB000038 - PC3	0.216	2	0.469	0.61488	0.55	50
849	8-azaguanine - MCF7	-0.355	2	-0.469	0.61521	0.8194	50
850	ursolic acid - PC3	0.118	2	0.469	0.61561	0.4929	50
851	methapyrilene - MCF7	-0.235	2	-0.469	0.6171	0.7808	50
852	fluoxetine - MCF7	0.208	2	0.468	0.6175	0.8187	50
853	prochlorperazine - HL60	-0.15	4	-0.345	0.61891	0.6486	50
854	boldine - MCF7	-0.147	2	-0.468	0.61985	0.4555	50
855	clomipramine - MCF7	-0.287	2	-0.468	0.62052	0.719	50
856	dihydroergocristine - MCF7	0.223	2	0.467	0.62201	0.8619	50
857	scopolamine - MCF7	-0.133	2	-0.467	0.62404	0.6163	50
858	theobromine - MCF7	-0.349	2	-0.466	0.62521	0.8085	50
859	molsidomine - MCF7	-0.169	2	-0.466	0.62563	0.6861	50
860	chlorogenic acid - MCF7	0.108	2	0.466	0.62601	0.454	50
861	GW-8510 - MCF7	-0.272	2	-0.466	0.62637	0.8	50
862	betaxolol - MCF7	-0.263	2	-0.466	0.62696	0.7967	50
863	bemegride - MCF7	0.35	2	0.466	0.62764	0.8415	50
864	cefalotin - MCF7	-0.202	2	-0.466	0.62768	0.7488	50
865	clopamide - MCF7	0.275	2	0.465	0.62822	0.6986	50
866	furazolidone - MCF7	0.345	2	0.465	0.62885	0.7697	50
867	lobeline - MCF7	-0.034	2	-0.465	0.62889	0.4318	50
868	IC-86621 - PC3	0.181	2	0.464	0.63154	0.8428	50
869	solasodine - MCF7	-0.278	3	-0.387	0.63194	0.6242	66
870	ketoprofen - MCF7	-0.212	3	-0.387	0.63232	0.6077	66
871	pyridoxine - MCF7	-0.347	2	-0.464	0.63275	0.9195	50
872	triamterene - PC3	0.098	2	0.464	0.63402	0.6494	50
873	isoxsuprine - MCF7	0.265	2	0.463	0.63567	0.7706	50
874	epirizole - PC3	0.042	2	0.463	0.63762	0.4218	50
875	sulfadimethoxine - MCF7	0.297	2	0.463	0.63762	0.8647	50
876	diltiazem - PC3	-0.345	2	-0.463	0.63881	0.8525	50
877	succinylsulfathiazole - MCF7	0.134	2	0.462	0.63939	0.4611	50
878	disulfiram - MCF7	0.192	2	0.462	0.63985	0.8011	50
879	indometacin - PC3	0.081	2	0.462	0.64092	0.4834	50
880	amiloride - PC3	-0.123	2	-0.462	0.64134	0.4943	50
881	betonicine - PC3	0.238	2	0.461	0.64146	0.6755	50
882	bufexamac - MCF7	-0.344	2	-0.462	0.64241	0.7654	50
883	benzocaine - MCF7	0.331	2	0.461	0.64335	0.8159	50
884	alsterpaullone - PC3	-0.343	2	-0.461	0.64398	0.7754	50
885	glimepiride - MCF7	-0.035	2	-0.461	0.64462	0.4198	50
886	ethosuximide - PC3	-0.342	2	-0.46	0.64619	0.5899	50
887	betazole - PC3	0.136	2	0.46	0.64661	0.5432	50
888	fludrocortisone - PC3	0.25	2	0.46	0.64722	0.68	50
889	azacyclonol - MCF7	0.342	2	0.46	0.64766	0.8479	50
890	0317956-0000 - MCF7	0.152	4	0.336	0.64779	0.8375	50
891	spiramycin - PC3	0.046	2	0.459	0.64812	0.3951	50
892	sulfametoxydiazine - MCF7	-0.329	2	-0.46	0.64822	0.8454	50
893	todralazine - MCF7	-0.297	2	-0.46	0.64871	0.6882	50
894	cloxacillin - MCF7	0.251	2	0.459	0.64907	0.7545	50
895	iodixanol - MCF7	0.083	2	0.459	0.64907	0.4909	50
896	prazosin - MCF7	-0.083	4	-0.337	0.64923	0.6224	50
897	diflunisal - PC3	-0.249	2	-0.459	0.64935	0.7921	50
898	epirizole - MCF7	-0.338	2	-0.459	0.6507	0.7473	50
899	nalbuphine - MCF7	-0.251	2	-0.459	0.6507	0.7661	50
900	pepstatin - MCF7	0.089	2	0.458	0.65247	0.5556	50
901	ethaverine - MCF7	-0.276	2	-0.459	0.65287	0.7667	50
902	tocainide - MCF7	0.147	2	0.458	0.65396	0.717	50
903	ioversol - MCF7	-0.337	2	-0.458	0.65494	0.6324	50
904	naloxone - MCF7	-0.356	3	-0.379	0.65522	0.677	66
905	enilconazole - MCF7	-0.239	2	-0.458	0.65537	0.781	50
906	benzylpenicillin - MCF7	-0.188	2	-0.458	0.65587	0.7079	50
907	kinetin - MCF7	0.079	2	0.457	0.65663	0.5598	50
908	isoniazid - MCF7	0.116	2	0.457	0.65752	0.6	50
909	benzthiazide - MCF7	-0.262	2	-0.457	0.6576	0.9096	50
910	dimenhydrinate - MCF7	0.162	2	0.456	0.65812	0.8509	50
911	pyrazinamide - MCF7	-0.336	2	-0.457	0.6582	0.7541	50
912	ozagrel - MCF7	-0.205	2	-0.457	0.65883	0.6906	50
913	diphenhydramine - PC3	0.087	2	0.456	0.65979	0.7299	50
914	Prestwick-559 - MCF7	-0.298	2	-0.456	0.66048	0.9177	50
915	nimodipine - MCF7	0.321	2	0.455	0.66186	0.6306	50
916	dehydrocholic acid - PC3	0.12	2	0.455	0.66283	0.7338	50
917	(+)-chelidonine - MCF7	-0.02	2	-0.455	0.66553	0.4295	50
918	AR-A014418 - PC3	0.319	2	0.454	0.66651	0.6853	50
919	solanine - MCF7	-0.085	2	-0.454	0.66663	0.5427	50
920	dihydrostreptomycin - PC3	0.33	2	0.454	0.66704	0.7329	50
921	Prestwick-665 - MCF7	-0.142	2	-0.454	0.66844	0.6133	50
922	convolamine - MCF7	0.135	2	0.453	0.66919	0.7405	50
923	sulfaphenazole - MCF7	0.234	2	0.453	0.66961	0.7517	50
924	hydroflumethiazide - PC3	0.153	2	0.453	0.67021	0.8165	50
925	oxolinic acid - MCF7	-0.276	2	-0.453	0.67126	0.8298	50
926	bacampicillin - MCF7	0.318	2	0.452	0.67323	0.8531	50
927	phenylpropanolamine - MCF7	-0.333	2	-0.452	0.67331	0.6752	50
928	leflunomide - MCF7	0.236	2	0.451	0.67462	0.7938	50
929	N-acetyl-L-aspartic acid - MCF7	-0.206	2	-0.452	0.6749	0.7914	50
930	propantheline bromide - MCF7	-0.112	2	-0.452	0.67563	0.5414	50
931	tyloxapol - MCF7	-0.284	2	-0.451	0.67629	0.8966	50
932	lorglumide - MCF7	-0.286	3	-0.37	0.67867	0.8596	66
933	GW-8510 - PC3	-0.331	2	-0.451	0.67887	0.9137	50
934	vancomycin - MCF7	0.238	2	0.45	0.6805	0.8014	50
935	naproxen - HL60	0.332	2	0.449	0.68146	0.8122	50
936	acebutolol - MCF7	0.291	2	0.449	0.68211	0.7736	50
937	pentoxyverine - MCF7	-0.329	2	-0.449	0.68257	0.8238	50
938	metaraminol - MCF7	0.078	2	0.449	0.68404	0.4296	50
939	etiocholanolone - PC3	0.305	2	0.448	0.68442	0.8675	50
940	Prestwick-864 - MCF7	-0.287	2	-0.449	0.68492	0.8919	50
941	zaprinast - MCF7	-0.083	2	-0.449	0.68601	0.5115	50
942	cefotaxime - MCF7	0.073	2	0.448	0.68615	0.5102	50
943	promazine - PC3	-0.276	2	-0.448	0.68669	0.5862	50
944	josamycin - MCF7	0.279	2	0.447	0.68786	0.7936	50
945	tiratricol - MCF7	-0.296	2	-0.448	0.68862	0.6804	50
946	PHA-00846566E - PC3	0.14	2	0.447	0.68947	0.5616	50
947	carisoprodol - MCF7	-0.099	2	-0.447	0.69044	0.5488	50
948	piperidolate - MCF7	-0.327	2	-0.446	0.69267	0.895	50
949	arcaine - MCF7	0.306	2	0.445	0.69394	0.8438	50
950	salbutamol - MCF7	-0.12	2	-0.446	0.69408	0.5833	50
951	nortriptyline - MCF7	-0.227	2	-0.446	0.6947	0.7117	50
952	tropine - MCF7	-0.084	2	-0.446	0.69518	0.5165	50
953	naftidrofuryl - MCF7	0.129	2	0.445	0.69563	0.7346	50
954	josamycin - PC3	0.237	2	0.444	0.69728	0.7421	50
955	Prestwick-983 - MCF7	0.229	2	0.444	0.6987	0.8805	50
956	flutamide - PC3	-0.237	2	-0.444	0.69889	0.6918	50
957	thioproperazine - MCF7	-0.192	2	-0.444	0.69961	0.6755	50
958	5279552 - MCF7	0.246	2	0.444	0.69991	0.6597	50
959	gallamine triethiodide - MCF7	-0.289	2	-0.444	0.70064	0.7989	50
960	pentolonium - PC3	-0.325	2	-0.444	0.70106	0.8795	50
961	Prestwick-692 - MCF7	0.327	2	0.443	0.70186	0.9107	50
962	homosalate - PC3	-0.235	2	-0.443	0.70377	0.7895	50
963	torasemide - MCF7	-0.29	2	-0.441	0.70641	0.8256	50
964	mepenzolate bromide - MCF7	-0.291	2	-0.441	0.70691	0.7919	50
965	tacrine - MCF7	0.075	2	0.441	0.7073	0.5414	50
966	carbarsone - MCF7	-0.324	2	-0.441	0.70776	0.9415	50
967	proxymetacaine - MCF7	-0.025	2	-0.44	0.70925	0.552	50
968	adrenosterone - MCF7	-0.208	2	-0.44	0.70979	0.7651	50
969	flavoxate - MCF7	-0.323	2	-0.44	0.71218	0.5671	50
970	ramipril - MCF7	-0.04	2	-0.439	0.71267	0.4625	50
971	khellin - PC3	0.09	2	0.439	0.71311	0.6624	50
972	adenosine phosphate - MCF7	-0.035	2	-0.439	0.71367	0.6021	50
973	propafenone - MCF7	-0.202	2	-0.438	0.71544	0.696	50
974	hyoscyamine - PC3	-0.071	2	-0.438	0.71587	0.4917	50
975	dyclonine - MCF7	0.313	2	0.438	0.71659	0.798	50
976	iloprost - MCF7	0.118	2	0.438	0.71659	0.8013	50
977	tiabendazole - MCF7	-0.23	2	-0.437	0.71963	0.8473	50
978	palmatine - MCF7	-0.014	2	-0.437	0.72023	0.538	50
979	diflunisal - MCF7	0.115	2	0.436	0.72112	0.4759	50
980	iohexol - MCF7	0.252	2	0.436	0.72178	0.9125	50
981	trimethobenzamide - PC3	0.25	2	0.436	0.72245	0.825	50
982	homochlorcyclizine - MCF7	-0.278	2	-0.436	0.72267	0.7984	50
983	lisuride - PC3	0.162	2	0.435	0.724	0.8611	50
984	guanabenz - PC3	0.318	2	0.434	0.72689	0.8678	50
985	methanthelinium bromide - MCF7	-0.228	2	-0.434	0.72715	0.7446	50
986	tolfenamic acid - PC3	-0.319	2	-0.434	0.72953	0.8	50
987	BAS-012416453 - MCF7	-0.202	2	-0.433	0.73132	0.6933	50
988	gentamicin - PC3	0.197	2	0.433	0.73216	0.8773	50
989	harmaline - MCF7	0.01	2	0.433	0.73253	0.6143	50
990	vincamine - PC3	0.184	2	0.432	0.7355	0.774	50
991	lansoprazole - MCF7	0.269	2	0.431	0.73673	0.8563	50
992	domperidone - MCF7	-0.219	2	-0.431	0.73703	0.8343	50
993	AH-23848 - MCF7	-0.225	2	-0.43	0.73854	0.7919	50
994	furosemide - MCF7	-0.227	2	-0.43	0.739	0.6782	50
995	amoxicillin - MCF7	-0.284	2	-0.43	0.73963	0.8182	50
996	SB-202190 - MCF7	-0.305	3	-0.348	0.74089	0.7348	66
997	amylocaine - PC3	-0.317	2	-0.429	0.7414	0.8877	50
998	prednisone - PC3	0.064	2	0.429	0.74152	0.7047	50
999	oxprenolol - MCF7	-0.224	2	-0.429	0.74234	0.8278	50
1000	lincomycin - MCF7	0.075	2	0.429	0.74255	0.664	50
1001	amitriptyline - PC3	0.112	2	0.428	0.74468	0.9356	50
1002	pronetalol - MCF7	-0.218	2	-0.428	0.74548	0.875	50
1003	procarbazine - MCF7	-0.148	2	-0.428	0.74595	0.7546	50
1004	berberine - MCF7	-0.287	2	-0.428	0.74649	0.8092	50
1005	pinacidil - MCF7	0.183	2	0.427	0.74711	0.6994	50
1006	etamivan - MCF7	-0.21	2	-0.426	0.75007	0.8211	50
1007	pentolonium - MCF7	-0.008	2	-0.425	0.75289	0.5973	50
1008	dexpanthenol - MCF7	-0.312	2	-0.425	0.7556	0.9114	50
1009	SR-95531 - MCF7	-0.086	2	-0.424	0.75595	0.6875	50
1010	etidronic acid - MCF7	-0.298	2	-0.424	0.75665	0.7815	50
1011	AG-013608 - PC3	0.037	4	0.303	0.75679	0.7938	50
1012	tiapride - PC3	-0.266	2	-0.424	0.75707	0.8462	50
1013	terfenadine - MCF7	-0.313	2	-0.424	0.75764	0.8898	50
1014	sulfabenzamide - MCF7	-0.275	2	-0.423	0.75927	0.8556	50
1015	ribostamycin - MCF7	0.08	2	0.423	0.75983	0.6458	50
1016	selegiline - MCF7	-0.312	2	-0.423	0.76077	0.8033	50
1017	diclofenamide - MCF7	0.111	2	0.423	0.76114	0.761	50
1018	kawain - PC3	-0.198	2	-0.423	0.76148	0.8639	50
1019	cefalexin - MCF7	-0.327	3	-0.34	0.76174	0.8737	66
1020	amiprilose - MCF7	-0.312	2	-0.422	0.76391	0.7624	50
1021	triamcinolone - PC3	0.269	2	0.422	0.76417	0.7203	50
1022	dydrogesterone - MCF7	-0.095	2	-0.421	0.76576	0.6768	50
1023	semustine - PC3	0.214	2	0.421	0.76592	0.8294	50
1024	mesoridazine - MCF7	-0.182	2	-0.421	0.76657	0.7629	50
1025	etodolac - PC3	-0.105	2	-0.421	0.76713	0.6213	50
1026	DL-thiorphan - MCF7	-0.279	2	-0.42	0.76764	0.9602	50
1027	verapamil - PC3	0.272	2	0.42	0.76792	0.6783	50
1028	mefenamic acid - PC3	0.089	2	0.42	0.76902	0.5617	50
1029	benzonatate - PC3	0.03	2	0.419	0.77164	0.5402	50
1030	apomorphine - MCF7	-0.279	2	-0.419	0.77198	0.8144	50
1031	tolmetin - MCF7	-0.037	2	-0.418	0.77353	0.6218	50
1032	norfloxacin - PC3	-0.31	2	-0.418	0.77381	0.8922	50
1033	cefepime - MCF7	-0.001	2	0.418	0.77433	0.5857	50
1034	metixene - MCF7	0.081	2	0.418	0.77576	0.8351	50
1035	hexylcaine - MCF7	-0.037	2	-0.417	0.77665	0.5765	50
1036	pirenzepine - MCF7	-0.207	2	-0.417	0.77759	0.8374	50
1037	novobiocin - PC3	0.189	2	0.416	0.78116	0.7101	50
1038	aztreonam - MCF7	-0.197	2	-0.415	0.78144	0.824	50
1039	chlorzoxazone - MCF7	-0.308	2	-0.415	0.78144	0.9405	50
1040	aminophenazone - PC3	-0.047	2	-0.415	0.78188	0.5897	50
1041	chlortetracycline - MCF7	-0.057	2	-0.415	0.78256	0.7114	50
1042	trimetazidine - MCF7	-0.253	2	-0.414	0.78381	0.9412	50
1043	pridinol - MCF7	-0.246	2	-0.414	0.78413	0.815	50
1044	isopropamide iodide - MCF7	0.064	2	0.414	0.78506	0.6058	50
1045	pirinixic acid - PC3	0.247	2	0.414	0.78506	0.8014	50
1046	retrorsine - MCF7	-0.307	2	-0.413	0.78576	0.6957	50
1047	0179445-0000 - PC3	-0.124	4	-0.294	0.78599	0.8219	50
1048	desoxycortone - MCF7	-0.307	2	-0.413	0.78673	0.7273	50
1049	lysergol - MCF7	-0.109	2	-0.413	0.78788	0.7976	50
1050	carcinine - MCF7	-0.062	2	-0.411	0.79089	0.6612	50
1051	tetrandrine - MCF7	0.068	2	0.412	0.79184	0.8557	50
1052	triprolidine - MCF7	-0.055	2	-0.409	0.79635	0.75	50
1053	vanoxerine - MCF7	0.236	2	0.41	0.79679	0.9091	50
1054	Prestwick-1085 - MCF7	-0.274	2	-0.408	0.79878	0.896	50
1055	bupivacaine - MCF7	-0.046	2	-0.408	0.79967	0.7279	50
1056	nadide - MCF7	-0.199	2	-0.408	0.79967	0.8421	50
1057	rimexolone - MCF7	-0.262	2	-0.408	0.80069	0.8994	50
1058	nilutamide - MCF7	0.03	2	0.408	0.80085	0.7464	50
1059	mecamylamine - MCF7	-0.243	2	-0.407	0.80138	0.8488	50
1060	meptazinol - MCF7	-0.076	2	-0.407	0.8018	0.843	50
1061	monensin - PC3	0.252	2	0.408	0.80218	0.9274	50
1062	delsoline - MCF7	-0.304	2	-0.407	0.80266	0.9634	50
1063	dioxybenzone - MCF7	-0.271	2	-0.406	0.80401	0.8324	50
1064	colecalciferol - MCF7	-0.248	2	-0.406	0.80558	0.8	50
1065	11-deoxy-16,16-dimethylprostaglandin E2 - MCF7	-0.225	2	-0.405	0.80715	0.8313	50
1066	ioxaglic acid - MCF7	0.095	2	0.406	0.80729	0.8524	50
1067	fusidic acid - MCF7	0.047	2	0.405	0.80842	0.7047	50
1068	propidium iodide - MCF7	-0.081	2	-0.405	0.80866	0.6236	50
1069	velnacrine - MCF7	0.068	2	0.404	0.80995	0.8414	50
1070	nordihydroguaiaretic acid - PC3	0.045	2	0.404	0.81017	0.7111	50
1071	prednicarbate - MCF7	0.07	2	0.404	0.81105	0.7844	50
1072	kawain - MCF7	-0.016	2	-0.403	0.81196	0.7023	50
1073	semustine - MCF7	-0.166	2	-0.403	0.81232	0.9259	50
1074	alexidine - PC3	-0.302	2	-0.402	0.81423	0.9462	50
1075	paroxetine - PC3	-0.063	2	-0.402	0.81453	0.6968	50
1076	R-atenolol - MCF7	0.043	2	0.401	0.81723	0.7415	50
1077	mafenide - MCF7	0.04	2	0.4	0.81995	0.8082	50
1078	skimmianine - MCF7	-0.257	2	-0.399	0.82136	0.9097	50
1079	strophanthidin - MCF7	0.029	2	0.4	0.82156	0.8953	50
1080	flunixin - MCF7	-0.171	2	-0.399	0.82212	0.8994	50
1081	morantel - PC3	-0.3	2	-0.399	0.82296	0.925	50
1082	clidinium bromide - MCF7	0.134	2	0.399	0.82331	0.8742	50
1083	hexamethonium bromide - MCF7	-0.3	2	-0.398	0.82343	0.9487	50
1084	L-methionine sulfoximine - MCF7	0.055	2	0.398	0.82562	0.7536	50
1085	5248896 - MCF7	-0.269	2	-0.397	0.82594	0.9408	50
1086	tetryzoline - MCF7	0.039	2	0.398	0.82651	0.6871	50
1087	ascorbic acid - MCF7	0.088	2	0.397	0.82683	0.8442	50
1088	dihydroergotamine - PC3	0.045	2	0.397	0.82683	0.7143	50
1089	todralazine - PC3	0.098	2	0.397	0.82709	0.7589	50
1090	gossypol - PC3	0.095	2	0.397	0.82844	0.9138	50
1091	chloroquine - MCF7	-0.227	2	-0.396	0.82844	0.8758	50
1092	griseofulvin - PC3	-0.299	2	-0.396	0.82882	0.8098	50
1093	chlorprothixene - MCF7	0.035	2	0.397	0.82884	0.8269	50
1094	captopril - PC3	0.026	2	0.396	0.82999	0.7308	50
1095	oxetacaine - PC3	-0.285	2	-0.394	0.83335	0.8649	50
1096	guanadrel - PC3	0.067	2	0.394	0.83496	0.8589	50
1097	monocrotaline - MCF7	-0.278	2	-0.393	0.8354	0.9281	50
1098	picrotoxinin - MCF7	0.019	2	0.394	0.83576	0.75	50
1099	melatonin - MCF7	0.098	2	0.393	0.83699	0.8988	50
1100	dihydrostreptomycin - MCF7	-0.011	2	-0.393	0.83743	0.7321	50
1101	calycanthine - MCF7	-0.009	2	-0.392	0.83828	0.7834	50
1102	aconitine - MCF7	0.062	2	0.392	0.83912	0.752	50
1103	diphenylpyraline - PC3	0.086	2	0.392	0.84021	0.7303	50
1104	thiostrepton - MCF7	-0.296	2	-0.391	0.84133	0.9528	50
1105	dextromethorphan - MCF7	-0.296	2	-0.391	0.84182	0.8125	50
1106	iobenguane - MCF7	0.057	2	0.39	0.84298	0.8015	50
1107	SB-202190 - PC3	-0.016	2	-0.39	0.84486	0.8297	50
1108	lisinopril - MCF7	-0.296	2	-0.389	0.84512	0.8882	50
1109	Prestwick-984 - MCF7	-0.296	2	-0.389	0.84659	0.8736	50
1110	moracizine - MCF7	0.07	2	0.388	0.84771	0.8264	50
1111	prednisone - MCF7	0.091	2	0.388	0.84852	0.8471	50
1112	aminophylline - MCF7	-0.177	2	-0.388	0.84898	0.9125	50
1113	clorgiline - MCF7	-0.295	2	-0.388	0.84898	0.9407	50
1114	tetrahydroalstonine - MCF7	-0.076	2	-0.385	0.85522	0.7235	50
1115	erythromycin - PC3	0.062	2	0.385	0.85548	0.8244	50
1116	phenazopyridine - MCF7	-0.108	2	-0.384	0.85578	0.8217	50
1117	metrifonate - PC3	-0.017	2	-0.383	0.85904	0.7486	50
1118	cefoxitin - MCF7	0.075	2	0.382	0.86111	0.7826	50
1119	pindolol - PC3	0.095	2	0.381	0.86162	0.9108	50
1120	probucol - MCF7	0.047	4	0.267	0.86204	0.7795	50
1121	thiamazole - PC3	0.033	2	0.381	0.86242	0.9182	50
1122	diflorasone - MCF7	-0.275	2	-0.38	0.86524	0.9139	50
1123	aminoglutethimide - MCF7	-0.215	2	-0.379	0.866	0.8788	50
1124	pizotifen - MCF7	-0.212	2	-0.379	0.86777	0.7851	50
1125	cefazolin - PC3	-0.241	2	-0.378	0.86958	0.9379	50
1126	ofloxacin - PC3	-0.292	2	-0.377	0.87147	0.9558	50
1127	fenofibrate - MCF7	0.054	2	0.376	0.87274	0.9286	50
1128	benzonatate - MCF7	-0.185	2	-0.376	0.87292	0.8981	50
1129	thiethylperazine - MCF7	0.085	2	0.376	0.87308	0.8538	50
1130	allantoin - MCF7	-0.206	2	-0.376	0.87381	0.8471	50
1131	famotidine - MCF7	0.036	2	0.376	0.87413	0.8542	50
1132	troleandomycin - PC3	-0.267	2	-0.375	0.87445	0.8834	50
1133	isometheptene - MCF7	0.097	2	0.375	0.87477	0.8854	50
1134	orciprenaline - MCF7	0.05	2	0.375	0.87596	0.898	50
1135	cinchocaine - MCF7	0.042	2	0.373	0.87904	0.8411	50
1136	dizocilpine - PC3	0.056	2	0.372	0.88109	0.8284	50
1137	bucladesine - MCF7	-0.142	4	-0.261	0.88152	0.9006	50
1138	pyrimethamine - MCF7	0.051	2	0.372	0.88174	0.8659	50
1139	levomepromazine - PC3	0.052	2	0.371	0.88304	0.9628	50
1140	niridazole - MCF7	-0.084	2	-0.37	0.88433	0.8272	50
1141	spectinomycin - MCF7	-0.288	2	-0.369	0.88636	0.881	50
1142	mefloquine - PC3	-0.288	2	-0.369	0.88703	0.9138	50
1143	astemizole - PC3	-0.288	2	-0.368	0.88815	0.9231	50
1144	10-methoxyharmalan - MCF7	0.026	2	0.368	0.88827	0.8734	50
1145	dipivefrine - MCF7	-0.257	2	-0.368	0.88914	0.8795	50
1146	tremorine - MCF7	-0.101	2	-0.367	0.8897	0.9355	50
1147	prilocaine - PC3	0.005	2	0.368	0.8898	0.75	50
1148	pempidine - MCF7	-0.237	3	-0.3	0.89005	0.9191	66
1149	nalidixic acid - MCF7	-0.055	2	-0.367	0.89095	0.7813	50
1150	netilmicin - MCF7	0.061	2	0.367	0.89123	0.875	50
1151	riboflavin - MCF7	-0.288	2	-0.366	0.89149	0.9611	50
1152	bendroflumethiazide - PC3	-0.201	2	-0.366	0.8918	0.8734	50
1153	levamisole - MCF7	-0.073	2	-0.366	0.8918	0.9236	50
1154	kaempferol - MCF7	0.066	2	0.367	0.89186	0.8765	50
1155	thioproperazine - PC3	0.045	2	0.366	0.89302	0.9444	50
1156	pseudopelletierine - MCF7	-0.287	2	-0.365	0.89322	0.9282	50
1157	fenbendazole - PC3	0.024	2	0.366	0.89383	0.8953	50
1158	CP-863187 - PC3	-0.265	2	-0.365	0.89441	0.9143	50
1159	chlorphenesin - MCF7	-0.205	2	-0.365	0.89467	0.9006	50
1160	griseofulvin - MCF7	-0.022	2	-0.364	0.89489	0.8857	50
1161	paroxetine - MCF7	0.046	2	0.365	0.89536	0.8487	50
1162	prochlorperazine - PC3	-0.338	3	-0.296	0.89823	0.925	66
1163	lithocholic acid - MCF7	-0.147	3	-0.295	0.90069	0.8933	66
1164	Prestwick-689 - MCF7	0.063	2	0.362	0.90105	0.9044	50
1165	astemizole - MCF7	0.026	2	0.362	0.90129	0.9907	50
1166	benzydamine - MCF7	0.037	2	0.361	0.90177	0.9212	50
1167	moroxydine - PC3	-0.235	2	-0.36	0.902	0.9149	50
1168	nitrofurantoin - PC3	-0.224	2	-0.36	0.90226	0.9412	50
1169	3-hydroxy-DL-kynurenine - MCF7	-0.123	4	-0.252	0.90229	0.9091	50
1170	IC-86621 - MCF7	-0.006	2	0.361	0.90268	0.8973	50
1171	trapidil - MCF7	0.069	2	0.361	0.90332	0.9071	50
1172	zomepirac - MCF7	-0.223	2	-0.359	0.90465	0.9106	50
1173	alpha-ergocryptine - MCF7	-0.137	3	-0.293	0.90498	0.9116	66
1174	levodopa - MCF7	0.004	2	0.359	0.9056	0.8542	50
1175	lanatoside C - PC3	0.054	2	0.359	0.90618	0.967	50
1176	calcium pantothenate - MCF7	-0.248	2	-0.357	0.90735	0.9706	50
1177	pimozide - MCF7	-0.211	2	-0.357	0.90874	0.9725	50
1178	nomegestrol - MCF7	0.02	2	0.356	0.91085	0.9212	50
1179	ciprofibrate - MCF7	-0.283	2	-0.355	0.91105	0.8548	50
1180	chloramphenicol - PC3	-0.2	2	-0.355	0.91202	0.9363	50
1181	demeclocycline - PC3	-0.283	2	-0.354	0.91332	0.8798	50
1182	methylprednisolone - MCF7	-0.23	2	-0.354	0.91385	0.9458	50
1183	nicardipine - MCF7	-0.035	2	0.354	0.91453	0.9363	50
1184	mephenytoin - MCF7	0.028	2	0.353	0.91614	0.907	50
1185	isoxsuprine - PC3	0.003	2	0.353	0.91656	0.8916	50
1186	isoetarine - MCF7	-0.058	2	-0.35	0.91859	0.9518	50
1187	nocodazole - PC3	-0.268	2	-0.35	0.91904	0.9485	50
1188	metoclopramide - PC3	-0.008	2	0.351	0.91998	0.8217	50
1189	lidoflazine - MCF7	0.019	2	0.35	0.92073	0.9167	50
1190	fluorometholone - MCF7	-0.093	2	-0.348	0.92202	0.9539	50
1191	perphenazine - PC3	-0.026	2	-0.348	0.92286	0.9537	50
1192	tamoxifen - MCF7	-0.096	4	-0.245	0.92309	0.9091	50
1193	phenelzine - PC3	0.037	2	0.348	0.92371	0.864	50
1194	homatropine - PC3	0.036	2	0.348	0.92399	0.7941	50
1195	lobelanidine - MCF7	-0.098	2	-0.347	0.92487	0.9042	50
1196	oxaprozin - PC3	-0.001	2	0.347	0.92527	0.9371	50
1197	amprolium - MCF7	-0.26	2	-0.346	0.92544	0.9884	50
1198	etofylline - PC3	-0.061	2	-0.344	0.92932	0.9045	50
1199	epivincamine - MCF7	-0.03	2	-0.343	0.9297	0.9167	50
1200	etifenin - MCF7	-0.236	2	-0.343	0.9297	0.9394	50
1201	loxapine - MCF7	-0.045	2	-0.342	0.93201	0.8268	50
1202	hydrochlorothiazide - PC3	0.028	2	0.342	0.93308	0.8978	50
1203	dizocilpine - MCF7	0.027	2	0.342	0.93429	0.9143	50
1204	danazol - MCF7	-0.032	2	-0.339	0.93552	0.9184	50
1205	clemizole - MCF7	-0.266	2	-0.338	0.93678	0.9724	50
1206	solasodine - PC3	-0.261	2	-0.338	0.93757	0.9783	50
1207	brompheniramine - MCF7	-0.031	2	-0.337	0.93781	0.8013	50
1208	orlistat - PC3	-0.01	2	0.338	0.93894	0.8286	50
1209	nitrofurantoin - MCF7	-0.049	2	-0.336	0.94004	0.8955	50
1210	diazoxide - PC3	0.02	2	0.337	0.94149	0.916	50
1211	fluocinonide - PC3	-0.225	2	-0.335	0.94149	0.9763	50
1212	diprophylline - PC3	-0.211	2	-0.334	0.94228	0.9261	50
1213	naphazoline - MCF7	0.037	2	0.336	0.94232	0.904	50
1214	5255229 - MCF7	-0.026	2	-0.334	0.94338	0.9016	50
1215	diprophylline - MCF7	0.013	2	0.335	0.9434	0.9556	50
1216	naltrexone - MCF7	0.022	2	0.334	0.94481	0.9416	50
1217	santonin - MCF7	-0.273	2	-0.332	0.94517	0.9146	50
1218	Prestwick-1080 - PC3	-0.237	2	-0.332	0.9462	0.9337	50
1219	sulfamethoxazole - PC3	-0.026	2	-0.331	0.94678	0.9261	50
1220	rifampicin - MCF7	0.005	2	0.332	0.94743	0.956	50
1221	foliosidine - PC3	0.036	2	0.332	0.94767	0.9111	50
1222	glafenine - MCF7	-0.026	2	-0.329	0.949	0.989	50
1223	gallamine triethiodide - PC3	0.044	2	0.331	0.94912	0.9648	50
1224	fluvastatin - MCF7	-0.272	2	-0.329	0.9496	0.8943	50
1225	scopolamine N-oxide - MCF7	-0.089	2	-0.327	0.95121	0.9198	50
1226	tenoxicam - MCF7	-0.033	2	-0.327	0.95171	0.8989	50
1227	tranylcypromine - MCF7	-0.112	2	-0.327	0.95191	0.9831	50
1228	bupropion - MCF7	-0.221	2	-0.327	0.95207	0.9527	50
1229	flupentixol - MCF7	0.002	2	0.327	0.95378	0.9744	50
1230	sulfadiazine - MCF7	-0.253	2	-0.325	0.95417	0.9565	50
1231	nitrofural - MCF7	0.017	2	0.327	0.95439	0.9448	50
1232	imidurea - MCF7	-0.27	2	-0.324	0.95525	0.9665	50
1233	alimemazine - MCF7	-0.026	2	0.324	0.95811	0.9881	50
1234	methoxsalen - MCF7	0.003	2	0.323	0.95861	0.9363	50
1235	piperine - MCF7	-0.013	2	0.323	0.95898	0.9	50
1236	parbendazole - PC3	0.004	2	0.323	0.95944	0.9306	50
1237	sparteine - MCF7	-0.043	2	-0.32	0.95988	0.9657	50
1238	carbamazepine - PC3	0.027	2	0.32	0.96213	0.9586	50
1239	ethoxyquin - MCF7	-0.068	2	-0.317	0.96338	0.9697	50
1240	denatonium benzoate - MCF7	-0.234	2	-0.316	0.96449	0.9752	50
1241	paromomycin - MCF7	-0.088	2	-0.316	0.96477	0.9796	50
1242	propranolol - MCF7	0.006	2	0.317	0.96562	0.9296	50
1243	tribenoside - MCF7	-0.024	2	0.316	0.9661	0.9677	50
1244	oxybutynin - MCF7	-0.242	2	-0.315	0.96656	0.9863	50
1245	piroxicam - MCF7	-0.248	2	-0.314	0.96704	0.983	50
1246	mebendazole - PC3	-0.266	2	-0.313	0.96847	0.9752	50
1247	ranitidine - MCF7	-0.238	2	-0.312	0.96887	0.9673	50
1248	cyclopentolate - MCF7	-0.265	2	-0.311	0.9698	0.9554	50
1249	butoconazole - MCF7	-0.025	2	0.312	0.97067	0.9556	50
1250	ticlopidine - PC3	-0.265	2	-0.31	0.97067	1	50
1251	fludroxycortide - MCF7	-0.24	2	-0.31	0.97099	0.9815	50
1252	tretinoin - PC3	-0.113	4	-0.219	0.97112	0.9936	50
1253	piracetam - MCF7	-0.262	2	-0.309	0.97135	0.9748	50
1254	nordihydroguaiaretic acid - ssMCF7	-0.264	2	-0.308	0.97209	0.9811	50
1255	5230742 - MCF7	-0.006	2	0.31	0.97236	0.969	50
1256	isoxicam - MCF7	0.009	2	0.309	0.97278	0.9815	50
1257	esculin - MCF7	-0.039	2	0.308	0.9738	0.9836	50
1258	sulfathiazole - PC3	-0.015	2	0.308	0.97415	0.9851	50
1259	scriptaid - PC3	-0.233	2	-0.305	0.97559	1	50
1260	oxedrine - MCF7	-0.02	2	0.304	0.97706	0.9497	50
1261	nimesulide - MCF7	-0.069	2	-0.303	0.97722	0.9709	50
1262	midodrine - MCF7	0.012	2	0.303	0.97801	0.9521	50
1263	pivampicillin - MCF7	-0.232	2	-0.302	0.97853	0.9828	50
1264	nialamide - MCF7	-0.259	2	-0.3	0.97962	0.9636	50
1265	oxolamine - MCF7	-0.011	2	0.298	0.98171	1	50
1266	diphemanil metilsulfate - PC3	-0.029	2	0.298	0.98213	0.9799	50
1267	mafenide - PC3	-0.013	2	0.297	0.9825	0.9714	50
1268	clofibrate - MCF7	-0.011	2	0.293	0.98596	0.9758	50
1269	0175029-0000 - MCF7	-0.256	2	-0.29	0.9872	1	50
1270	sulfadiazine - PC3	-0.046	2	-0.29	0.98738	0.9592	50
1271	chlorpropamide - MCF7	-0.096	4	-0.201	0.98757	1	50
1272	oxolinic acid - PC3	-0.022	2	0.29	0.98779	0.9864	50
1273	oxetacaine - MCF7	-0.244	2	-0.289	0.98807	0.9847	50
1274	bergenin - MCF7	-0.011	2	0.289	0.98813	0.9939	50
1275	mometasone - MCF7	-0.059	2	-0.289	0.98821	0.9837	50
1276	metanephrine - PC3	-0.25	2	-0.286	0.9896	0.9765	50
1277	cinoxacin - MCF7	-0.044	2	-0.284	0.99087	1	50
1278	piretanide - MCF7	-0.013	2	0.284	0.99121	0.9779	50
1279	betazole - MCF7	-0.029	2	0.283	0.99155	0.9927	50
1280	4-hydroxyphenazone - PC3	-0.024	2	0.281	0.99252	1	50
1281	lymecycline - MCF7	-0.077	2	-0.28	0.99298	0.9941	50
1282	C-75 - MCF7	-0.241	2	-0.28	0.99308	1	50
1283	AG-012559 - PC3	-0.021	2	0.277	0.99433	0.9837	50
1284	tolbutamide - PC3	-0.032	2	0.275	0.99523	1	50
1285	canrenoic acid - MCF7	-0.031	2	0.274	0.99563	0.9929	50
1286	hydralazine - PC3	-0.067	2	0.271	0.99664	1	50
1287	indapamide - PC3	-0.052	2	-0.269	0.99702	0.9949	50
1288	nifenazone - MCF7	-0.048	2	0.268	0.99763	1	50
1289	acetylsalicylsalicylic acid - MCF7	-0.244	2	-0.267	0.99765	1	50
1290	tiletamine - MCF7	-0.05	2	-0.264	0.99851	1	50
1291	clindamycin - PC3	-0.242	2	-0.263	0.99861	0.9946	50
1292	pirlindole - MCF7	-0.056	2	0.263	0.99867	1	50
1293	sulfapyridine - MCF7	-0.06	2	0.259	0.99934	1	50
1294	acebutolol - PC3	-0.057	2	0.253	0.99992	1	50
1295	diphenhydramine - HL60	1	1	1	---	---	100
1296	morantel - HL60	-1	1	-1	---	---	100
1297	metformin - HL60	0.994	1	1	---	---	100
1298	todralazine - HL60	-0.957	1	-1	---	---	100
1299	meticrane - HL60	-0.948	1	-1	---	---	100
1300	dapsone - HL60	0.963	1	1	---	---	100
1301	sulfaphenazole - HL60	-0.945	1	-1	---	---	100
1302	asiaticoside - HL60	0.936	1	0.999	---	---	100
1303	levocabastine - HL60	-0.934	1	-0.999	---	---	100
1304	adiphenine - HL60	0.918	1	0.999	---	---	100
1305	cefotiam - HL60	0.917	1	0.999	---	---	100
1306	dexpropranolol - HL60	-0.916	1	-0.999	---	---	100
1307	chloramphenicol - HL60	-0.908	1	-0.999	---	---	100
1308	etamsylate - HL60	-0.9	1	-0.999	---	---	100
1309	sulfadimethoxine - HL60	0.907	1	0.999	---	---	100
1310	hexetidine - HL60	0.9	1	0.999	---	---	100
1311	sotalol - HL60	-0.896	1	-0.999	---	---	100
1312	mesalazine - HL60	-0.891	1	-0.998	---	---	100
1313	isoflupredone - HL60	0.883	1	0.998	---	---	100
1314	allantoin - HL60	-0.888	1	-0.998	---	---	100
1315	streptozocin - HL60	0.881	1	0.998	---	---	100
1316	podophyllotoxin - HL60	0.878	1	0.998	---	---	100
1317	fusidic acid - HL60	0.871	1	0.998	---	---	100
1318	procaine - HL60	-0.879	1	-0.998	---	---	100
1319	altretamine - HL60	0.87	1	0.997	---	---	100
1320	natamycin - HL60	-0.879	1	-0.997	---	---	100
1321	quinpirole - HL60	0.869	1	0.997	---	---	100
1322	biperiden - HL60	0.869	1	0.997	---	---	100
1323	estriol - HL60	-0.878	1	-0.997	---	---	100
1324	naftopidil - HL60	-0.875	1	-0.997	---	---	100
1325	proguanil - HL60	0.869	1	0.997	---	---	100
1326	merbromin - HL60	0.864	1	0.997	---	---	100
1327	diethylstilbestrol - HL60	0.863	1	0.997	---	---	100
1328	talampicillin - HL60	-0.873	1	-0.997	---	---	100
1329	enoxacin - HL60	0.863	1	0.996	---	---	100
1330	hydroflumethiazide - HL60	-0.867	1	-0.996	---	---	100
1331	molindone - HL60	-0.865	1	-0.996	---	---	100
1332	tropine - HL60	0.855	1	0.996	---	---	100
1333	mevalolactone - HL60	-0.864	1	-0.996	---	---	100
1334	nocodazole - HL60	0.851	1	0.996	---	---	100
1335	Prestwick-983 - HL60	0.849	1	0.996	---	---	100
1336	rimexolone - HL60	-0.862	1	-0.996	---	---	100
1337	diphemanil metilsulfate - HL60	0.848	1	0.996	---	---	100
1338	lymecycline - HL60	-0.862	1	-0.996	---	---	100
1339	cyclopenthiazide - HL60	0.848	1	0.995	---	---	100
1340	piribedil - HL60	-0.861	1	-0.995	---	---	100
1341	methyldopate - HL60	-0.86	1	-0.995	---	---	100
1342	neomycin - HL60	0.847	1	0.995	---	---	100
1343	oxamniquine - HL60	-0.857	1	-0.995	---	---	100
1344	oxedrine - HL60	0.846	1	0.995	---	---	100
1345	Prestwick-984 - HL60	0.843	1	0.995	---	---	100
1346	beclometasone - HL60	-0.853	1	-0.995	---	---	100
1347	isocorydine - HL60	0.841	1	0.995	---	---	100
1348	fursultiamine - HL60	-0.851	1	-0.994	---	---	100
1349	griseofulvin - HL60	0.838	1	0.994	---	---	100
1350	Prestwick-1083 - HL60	-0.848	1	-0.994	---	---	100
1351	glipizide - HL60	0.838	1	0.994	---	---	100
1352	apramycin - HL60	-0.848	1	-0.994	---	---	100
1353	ginkgolide A - HL60	-0.846	1	-0.994	---	---	100
1354	lumicolchicine - HL60	0.837	1	0.994	---	---	100
1355	calcium folinate - HL60	0.835	1	0.994	---	---	100
1356	medrysone - HL60	-0.846	1	-0.994	---	---	100
1357	decamethonium bromide - HL60	-0.845	1	-0.994	---	---	100
1358	ozagrel - HL60	0.833	1	0.994	---	---	100
1359	(+/-)-catechin - HL60	0.831	1	0.993	---	---	100
1360	cefalonium - HL60	-0.844	1	-0.993	---	---	100
1361	cefalotin - HL60	-0.843	1	-0.993	---	---	100
1362	1,5-isoquinolinediol - HL60	0.824	1	0.993	---	---	100
1363	flunixin - HL60	-0.842	1	-0.993	---	---	100
1364	corticosterone - HL60	0.824	1	0.993	---	---	100
1365	sulfadimidine - HL60	-0.842	1	-0.993	---	---	100
1366	guanabenz - HL60	0.822	1	0.993	---	---	100
1367	lorglumide - HL60	-0.841	1	-0.993	---	---	100
1368	aminohippuric acid - HL60	-0.839	1	-0.993	---	---	100
1369	alpha-ergocryptine - HL60	0.818	1	0.992	---	---	100
1370	tracazolate - HL60	-0.837	1	-0.992	---	---	100
1371	ritodrine - HL60	0.816	1	0.992	---	---	100
1372	fosfosal - HL60	-0.837	1	-0.992	---	---	100
1373	mafenide - HL60	0.814	1	0.992	---	---	100
1374	dicoumarol - HL60	-0.835	1	-0.992	---	---	100
1375	methanthelinium bromide - HL60	0.814	1	0.992	---	---	100
1376	SR-95639A - HL60	0.814	1	0.992	---	---	100
1377	naringin - HL60	-0.832	1	-0.992	---	---	100
1378	levopropoxyphene - HL60	0.812	1	0.992	---	---	100
1379	napelline - HL60	-0.828	1	-0.991	---	---	100
1380	procarbazine - HL60	0.811	1	0.991	---	---	100
1381	carbenoxolone - HL60	0.811	1	0.991	---	---	100
1382	ticarcillin - HL60	-0.828	1	-0.991	---	---	100
1383	SC-58125 - HL60	0.81	1	0.991	---	---	100
1384	kinetin - HL60	-0.827	1	-0.991	---	---	100
1385	estropipate - HL60	-0.824	1	-0.991	---	---	100
1386	myricetin - HL60	0.81	1	0.991	---	---	100
1387	meclofenoxate - HL60	-0.819	1	-0.991	---	---	100
1388	primidone - HL60	0.808	1	0.991	---	---	100
1389	roxarsone - HL60	-0.817	1	-0.991	---	---	100
1390	amitriptyline - HL60	0.807	1	0.99	---	---	100
1391	meropenem - HL60	-0.814	1	-0.99	---	---	100
1392	fluvoxamine - HL60	-0.814	1	-0.99	---	---	100
1393	meprylcaine - HL60	0.801	1	0.99	---	---	100
1394	aciclovir - HL60	0.8	1	0.99	---	---	100
1395	iopanoic acid - HL60	-0.814	1	-0.99	---	---	100
1396	atractyloside - HL60	0.8	1	0.99	---	---	100
1397	etofenamate - HL60	-0.812	1	-0.99	---	---	100
1398	iocetamic acid - HL60	0.798	1	0.99	---	---	100
1399	niclosamide - HL60	-0.81	1	-0.99	---	---	100
1400	adenosine phosphate - HL60	0.797	1	0.99	---	---	100
1401	ipratropium bromide - HL60	-0.81	1	-0.99	---	---	100
1402	fludrocortisone - HL60	0.797	1	0.99	---	---	100
1403	fluticasone - HL60	-0.809	1	-0.99	---	---	100
1404	apigenin - HL60	-0.809	1	-0.989	---	---	100
1405	lynestrenol - HL60	0.792	1	0.989	---	---	100
1406	urapidil - HL60	-0.809	1	-0.989	---	---	100
1407	memantine - HL60	-0.808	1	-0.989	---	---	100
1408	(-)-atenolol - HL60	-0.807	1	-0.989	---	---	100
1409	Prestwick-682 - HL60	0.792	1	0.989	---	---	100
1410	etilefrine - PC3	0.791	1	0.989	---	---	100
1411	gibberellic acid - HL60	-0.804	1	-0.989	---	---	100
1412	flupentixol - HL60	-0.801	1	-0.989	---	---	100
1413	levothyroxine sodium - HL60	0.79	1	0.989	---	---	100
1414	isometheptene - HL60	0.788	1	0.988	---	---	100
1415	nifedipine - HL60	-0.8	1	-0.988	---	---	100
1416	dioxybenzone - HL60	-0.798	1	-0.988	---	---	100
1417	hydrastinine - HL60	0.788	1	0.988	---	---	100
1418	clorgiline - HL60	0.787	1	0.988	---	---	100
1419	picrotoxinin - HL60	-0.793	1	-0.988	---	---	100
1420	primaquine - HL60	0.787	1	0.988	---	---	100
1421	fluorocurarine - HL60	-0.79	1	-0.988	---	---	100
1422	Prestwick-692 - HL60	0.786	1	0.988	---	---	100
1423	chlortalidone - HL60	-0.789	1	-0.987	---	---	100
1424	canadine - HL60	0.784	1	0.987	---	---	100
1425	pivampicillin - HL60	-0.788	1	-0.987	---	---	100
1426	alfadolone - HL60	0.782	1	0.987	---	---	100
1427	metoprolol - HL60	-0.788	1	-0.987	---	---	100
1428	domperidone - HL60	0.782	1	0.987	---	---	100
1429	piperlongumine - HL60	-0.787	1	-0.987	---	---	100
1430	dequalinium chloride - HL60	-0.785	1	-0.987	---	---	100
1431	mifepristone - HL60	0.782	1	0.987	---	---	100
1432	cyclic adenosine monophosphate - HL60	0.781	1	0.986	---	---	100
1433	trazodone - HL60	-0.783	1	-0.986	---	---	100
1434	etofylline - HL60	-0.783	1	-0.986	---	---	100
1435	leflunomide - HL60	0.78	1	0.986	---	---	100
1436	phthalylsulfathiazole - HL60	-0.782	1	-0.986	---	---	100
1437	tribenoside - HL60	0.777	1	0.986	---	---	100
1438	glycopyrronium bromide - HL60	0.776	1	0.986	---	---	100
1439	sanguinarine - HL60	-0.78	1	-0.986	---	---	100
1440	flucloxacillin - HL60	0.775	1	0.986	---	---	100
1441	trioxysalen - HL60	-0.779	1	-0.986	---	---	100
1442	dinoprost - HL60	0.775	1	0.985	---	---	100
1443	levonorgestrel - HL60	-0.778	1	-0.985	---	---	100
1444	zidovudine - HL60	0.774	1	0.985	---	---	100
1445	ciprofibrate - HL60	0.773	1	0.985	---	---	100
1446	oxprenolol - HL60	-0.776	1	-0.985	---	---	100
1447	hydrocotarnine - HL60	-0.775	1	-0.985	---	---	100
1448	harman - HL60	0.772	1	0.985	---	---	100
1449	torasemide - HL60	-0.773	1	-0.985	---	---	100
1450	luteolin - HL60	-0.772	1	-0.985	---	---	100
1451	DL-PPMP - MCF7	0.771	1	0.984	---	---	100
1452	cantharidin - HL60	-0.772	1	-0.984	---	---	100
1453	piracetam - HL60	0.769	1	0.984	---	---	100
1454	prazosin - HL60	-0.769	1	-0.984	---	---	100
1455	N-acetyl-L-leucine - HL60	-0.768	1	-0.984	---	---	100
1456	sulfaphenazole - PC3	-0.767	1	-0.984	---	---	100
1457	ursodeoxycholic acid - HL60	-0.766	1	-0.984	---	---	100
1458	4-hydroxyphenazone - HL60	0.764	1	0.983	---	---	100
1459	dextromethorphan - HL60	-0.763	1	-0.983	---	---	100
1460	tremorine - HL60	-0.763	1	-0.983	---	---	100
1461	bergenin - HL60	0.763	1	0.983	---	---	100
1462	piromidic acid - HL60	-0.762	1	-0.983	---	---	100
1463	prednisone - HL60	0.763	1	0.983	---	---	100
1464	tyloxapol - HL60	-0.762	1	-0.983	---	---	100
1465	dehydrocholic acid - HL60	0.761	1	0.983	---	---	100
1466	dicloxacillin - HL60	-0.762	1	-0.983	---	---	100
1467	6-azathymine - HL60	-0.761	1	-0.983	---	---	100
1468	boldine - HL60	0.761	1	0.983	---	---	100
1469	diprophylline - HL60	0.76	1	0.982	---	---	100
1470	scopoletin - HL60	-0.761	1	-0.982	---	---	100
1471	pentamidine - HL60	-0.76	1	-0.982	---	---	100
1472	repaglinide - HL60	-0.76	1	-0.982	---	---	100
1473	zaprinast - HL60	0.756	1	0.982	---	---	100
1474	desoxycortone - HL60	-0.76	1	-0.982	---	---	100
1475	disulfiram - HL60	0.756	1	0.982	---	---	100
1476	procainamide - HL60	0.755	1	0.982	---	---	100
1477	amphotericin B - HL60	0.755	1	0.981	---	---	100
1478	benzonatate - HL60	-0.758	1	-0.981	---	---	100
1479	noscapine - HL60	0.754	1	0.981	---	---	100
1480	mebhydrolin - HL60	0.753	1	0.981	---	---	100
1481	tubocurarine chloride - HL60	-0.752	1	-0.981	---	---	100
1482	denatonium benzoate - HL60	-0.751	1	-0.981	---	---	100
1483	roxithromycin - HL60	-0.75	1	-0.981	---	---	100
1484	vinburnine - PC3	0.752	1	0.981	---	---	100
1485	mepyramine - HL60	0.751	1	0.98	---	---	100
1486	pronetalol - HL60	-0.75	1	-0.98	---	---	100
1487	furosemide - HL60	0.75	1	0.98	---	---	100
1488	liothyronine - HL60	-0.748	1	-0.98	---	---	100
1489	bemegride - PC3	-0.748	1	-0.98	---	---	100
1490	dexibuprofen - HL60	0.749	1	0.98	---	---	100
1491	chrysin - HL60	-0.746	1	-0.98	---	---	100
1492	pancuronium bromide - HL60	-0.746	1	-0.98	---	---	100
1493	trichlormethiazide - HL60	-0.745	1	-0.979	---	---	100
1494	letrozole - HL60	-0.743	1	-0.979	---	---	100
1495	laudanosine - HL60	-0.742	1	-0.979	---	---	100
1496	cytisine - HL60	0.745	1	0.979	---	---	100
1497	imipramine - HL60	-0.742	1	-0.979	---	---	100
1498	ioxaglic acid - HL60	-0.742	1	-0.979	---	---	100
1499	reserpine - HL60	-0.742	1	-0.979	---	---	100
1500	Prestwick-972 - HL60	0.742	1	0.979	---	---	100
1501	heptaminol - HL60	0.741	1	0.978	---	---	100
1502	carisoprodol - HL60	0.74	1	0.978	---	---	100
1503	tetraethylenepentamine - HL60	-0.741	1	-0.978	---	---	100
1504	benzocaine - HL60	0.739	1	0.978	---	---	100
1505	clenbuterol - HL60	0.739	1	0.978	---	---	100
1506	metyrapone - HL60	-0.74	1	-0.978	---	---	100
1507	triamterene - HL60	-0.738	1	-0.978	---	---	100
1508	cinoxacin - HL60	-0.738	1	-0.977	---	---	100
1509	mestranol - PC3	0.739	1	0.977	---	---	100
1510	isradipine - HL60	-0.738	1	-0.977	---	---	100
1511	Prestwick-967 - HL60	-0.737	1	-0.977	---	---	100
1512	betamethasone - HL60	0.738	1	0.977	---	---	100
1513	arcaine - HL60	-0.737	1	-0.977	---	---	100
1514	pargyline - HL60	-0.737	1	-0.977	---	---	100
1515	ondansetron - HL60	0.734	1	0.977	---	---	100
1516	solanine - HL60	-0.736	1	-0.976	---	---	100
1517	tetracaine - HL60	0.733	1	0.976	---	---	100
1518	eucatropine - HL60	-0.735	1	-0.976	---	---	100
1519	bemegride - HL60	-0.734	1	-0.976	---	---	100
1520	sulfaguanidine - HL60	0.731	1	0.976	---	---	100
1521	sulfamethoxypyridazine - HL60	-0.734	1	-0.976	---	---	100
1522	dacarbazine - HL60	-0.732	1	-0.975	---	---	100
1523	isoflupredone - PC3	0.728	1	0.975	---	---	100
1524	verteporfin - HL60	-0.732	1	-0.975	---	---	100
1525	benzylpenicillin - HL60	-0.729	1	-0.975	---	---	100
1526	octopamine - HL60	0.725	1	0.975	---	---	100
1527	hesperidin - HL60	0.724	1	0.975	---	---	100
1528	tinidazole - HL60	-0.728	1	-0.975	---	---	100
1529	rilmenidine - HL60	0.724	1	0.974	---	---	100
1530	atracurium besilate - PC3	0.724	1	0.974	---	---	100
1531	alexidine - HL60	0.723	1	0.974	---	---	100
1532	cloperastine - HL60	-0.726	1	-0.974	---	---	100
1533	adipiodone - HL60	0.723	1	0.974	---	---	100
1534	epitiostanol - HL60	-0.725	1	-0.974	---	---	100
1535	sitosterol - HL60	-0.724	1	-0.973	---	---	100
1536	meclozine - HL60	-0.724	1	-0.973	---	---	100
1537	azapropazone - PC3	0.72	1	0.973	---	---	100
1538	demeclocycline - HL60	-0.724	1	-0.973	---	---	100
1539	cephaeline - HL60	0.72	1	0.973	---	---	100
1540	dobutamine - HL60	0.72	1	0.973	---	---	100
1541	skimmianine - HL60	-0.723	1	-0.973	---	---	100
1542	zuclopenthixol - HL60	-0.72	1	-0.972	---	---	100
1543	cyclobenzaprine - HL60	0.718	1	0.972	---	---	100
1544	telenzepine - HL60	-0.719	1	-0.972	---	---	100
1545	fluvastatin - HL60	-0.719	1	-0.972	---	---	100
1546	zalcitabine - HL60	-0.719	1	-0.971	---	---	100
1547	SR-95531 - HL60	0.714	1	0.971	---	---	100
1548	etomidate - HL60	-0.718	1	-0.971	---	---	100
1549	bethanechol - HL60	-0.718	1	-0.971	---	---	100
1550	acetazolamide - HL60	-0.717	1	-0.971	---	---	100
1551	vinpocetine - HL60	0.713	1	0.971	---	---	100
1552	cefaclor - HL60	-0.714	1	-0.971	---	---	100
1553	amiodarone - HL60	-0.713	1	-0.97	---	---	100
1554	pindolol - HL60	0.711	1	0.97	---	---	100
1555	oxybenzone - HL60	0.711	1	0.97	---	---	100
1556	butamben - HL60	0.71	1	0.97	---	---	100
1557	risperidone - HL60	-0.713	1	-0.97	---	---	100
1558	etidronic acid - HL60	0.71	1	0.97	---	---	100
1559	levamisole - PC3	-0.711	1	-0.97	---	---	100
1560	dexamethasone - ssMCF7	0.71	1	0.97	---	---	100
1561	naftidrofuryl - HL60	-0.709	1	-0.969	---	---	100
1562	omeprazole - HL60	-0.709	1	-0.969	---	---	100
1563	N-acetylmuramic acid - HL60	0.708	1	0.969	---	---	100
1564	articaine - HL60	-0.708	1	-0.969	---	---	100
1565	dosulepin - HL60	0.708	1	0.969	---	---	100
1566	propylthiouracil - HL60	-0.707	1	-0.969	---	---	100
1567	atropine oxide - HL60	0.707	1	0.968	---	---	100
1568	ganciclovir - HL60	-0.707	1	-0.968	---	---	100
1569	nicardipine - HL60	0.706	1	0.968	---	---	100
1570	anisomycin - HL60	0.706	1	0.968	---	---	100
1571	sulconazole - HL60	-0.7	1	-0.968	---	---	100
1572	N6-methyladenosine - PC3	0.705	1	0.967	---	---	100
1573	(-)-isoprenaline - PC3	0.704	1	0.967	---	---	100
1574	ethoxyquin - HL60	-0.7	1	-0.967	---	---	100
1575	fluoxetine - HL60	0.703	1	0.967	---	---	100
1576	oxybutynin - HL60	0.703	1	0.967	---	---	100
1577	trimethobenzamide - HL60	0.703	1	0.966	---	---	100
1578	cefalexin - HL60	-0.698	1	-0.966	---	---	100
1579	indometacin - HL60	-0.697	1	-0.966	---	---	100
1580	kanamycin - HL60	0.7	1	0.966	---	---	100
1581	protriptyline - HL60	-0.696	1	-0.966	---	---	100
1582	scoulerine - HL60	0.699	1	0.965	---	---	100
1583	sulfinpyrazone - HL60	-0.695	1	-0.965	---	---	100
1584	viomycin - HL60	0.698	1	0.965	---	---	100
1585	betonicine - HL60	0.698	1	0.965	---	---	100
1586	carbamazepine - HL60	-0.695	1	-0.965	---	---	100
1587	nalbuphine - HL60	-0.695	1	-0.965	---	---	100
1588	paclitaxel - HL60	0.697	1	0.965	---	---	100
1589	promethazine - HL60	-0.694	1	-0.964	---	---	100
1590	piperine - HL60	0.695	1	0.964	---	---	100
1591	colecalciferol - HL60	-0.694	1	-0.964	---	---	100
1592	sparteine - HL60	0.695	1	0.964	---	---	100
1593	lansoprazole - PC3	-0.693	1	-0.964	---	---	100
1594	pyrithyldione - PC3	0.694	1	0.964	---	---	100
1595	gliclazide - HL60	-0.692	1	-0.963	---	---	100
1596	disopyramide - PC3	0.692	1	0.963	---	---	100
1597	vigabatrin - HL60	0.692	1	0.963	---	---	100
1598	sulfabenzamide - HL60	0.692	1	0.963	---	---	100
1599	pipemidic acid - HL60	-0.689	1	-0.962	---	---	100
1600	alprostadil - HL60	0.69	1	0.962	---	---	100
1601	gallamine triethiodide - HL60	-0.689	1	-0.962	---	---	100
1602	epivincamine - HL60	-0.688	1	-0.961	---	---	100
1603	succinylsulfathiazole - HL60	-0.687	1	-0.961	---	---	100
1604	droperidol - HL60	0.688	1	0.961	---	---	100
1605	pentoxyverine - HL60	-0.687	1	-0.961	---	---	100
1606	megestrol - HL60	0.686	1	0.961	---	---	100
1607	tolazamide - HL60	-0.686	1	-0.961	---	---	100
1608	nystatin - HL60	0.685	1	0.96	---	---	100
1609	dimethadione - HL60	-0.683	1	-0.96	---	---	100
1610	estropipate - PC3	0.683	1	0.96	---	---	100
1611	flumetasone - HL60	-0.68	1	-0.96	---	---	100
1612	xylometazoline - PC3	-0.679	1	-0.96	---	---	100
1613	6-benzylaminopurine - HL60	-0.678	1	-0.959	---	---	100
1614	cefazolin - HL60	0.683	1	0.959	---	---	100
1615	imipenem - HL60	-0.677	1	-0.959	---	---	100
1616	dexverapamil - MCF7	-0.676	1	-0.959	---	---	100
1617	estrone - HL60	0.682	1	0.959	---	---	100
1618	anabasine - HL60	-0.676	1	-0.959	---	---	100
1619	theophylline - HL60	0.682	1	0.959	---	---	100
1620	phenacetin - HL60	-0.675	1	-0.958	---	---	100
1621	tolazoline - HL60	0.68	1	0.958	---	---	100
1622	tiletamine - HL60	0.679	1	0.958	---	---	100
1623	raloxifene - ssMCF7	0.679	1	0.958	---	---	100
1624	monocrotaline - HL60	0.679	1	0.957	---	---	100
1625	pimethixene - HL60	-0.673	1	-0.957	---	---	100
1626	tetroquinone - HL60	0.679	1	0.957	---	---	100
1627	bisacodyl - HL60	-0.671	1	-0.956	---	---	100
1628	(+)-isoprenaline - HL60	0.676	1	0.956	---	---	100
1629	coralyne - HL60	-0.67	1	-0.956	---	---	100
1630	carbimazole - HL60	0.676	1	0.956	---	---	100
1631	tolmetin - HL60	0.675	1	0.956	---	---	100
1632	artemisinin - MCF7	-0.67	1	-0.955	---	---	100
1633	methyldopate - PC3	0.675	1	0.955	---	---	100
1634	metrizamide - HL60	0.674	1	0.955	---	---	100
1635	cycloserine - HL60	-0.669	1	-0.955	---	---	100
1636	hycanthone - HL60	0.673	1	0.954	---	---	100
1637	meglumine - HL60	-0.668	1	-0.954	---	---	100
1638	promazine - HL60	-0.668	1	-0.954	---	---	100
1639	nifenazone - HL60	0.672	1	0.954	---	---	100
1640	rescinnamine - HL60	0.672	1	0.954	---	---	100
1641	paromomycin - HL60	0.672	1	0.953	---	---	100
1642	doxazosin - HL60	-0.667	1	-0.953	---	---	100
1643	hymecromone - HL60	0.671	1	0.953	---	---	100
1644	fendiline - HL60	-0.666	1	-0.953	---	---	100
1645	ambroxol - HL60	0.669	1	0.952	---	---	100
1646	aconitine - PC3	0.669	1	0.952	---	---	100
1647	piperidolate - HL60	-0.665	1	-0.952	---	---	100
1648	clomifene - HL60	0.668	1	0.952	---	---	100
1649	triflusal - HL60	-0.664	1	-0.951	---	---	100
1650	atropine methonitrate - HL60	0.668	1	0.951	---	---	100
1651	imatinib - PC3	0.668	1	0.951	---	---	100
1652	furazolidone - HL60	0.667	1	0.951	---	---	100
1653	5186324 - MCF7	0.666	1	0.95	---	---	100
1654	8-azaguanine - PC3	-0.661	1	-0.95	---	---	100
1655	capsaicin - HL60	-0.66	1	-0.95	---	---	100
1656	sulfasalazine - HL60	0.666	1	0.95	---	---	100
1657	benzbromarone - MCF7	0.666	1	0.95	---	---	100
1658	chlorpropamide - HL60	0.665	1	0.95	---	---	100
1659	cefepime - HL60	0.665	1	0.95	---	---	100
1660	ifenprodil - HL60	-0.657	1	-0.949	---	---	100
1661	mometasone - HL60	0.663	1	0.949	---	---	100
1662	carbachol - HL60	-0.657	1	-0.949	---	---	100
1663	methoxamine - HL60	-0.657	1	-0.949	---	---	100
1664	nadide - HL60	0.662	1	0.949	---	---	100
1665	BW-B70C - MCF7	0.661	1	0.948	---	---	100
1666	Prestwick-689 - HL60	-0.656	1	-0.948	---	---	100
1667	disopyramide - HL60	0.661	1	0.948	---	---	100
1668	dropropizine - HL60	-0.656	1	-0.948	---	---	100
1669	ronidazole - HL60	-0.656	1	-0.948	---	---	100
1670	digitoxigenin - HL60	-0.655	1	-0.948	---	---	100
1671	pheniramine - HL60	0.661	1	0.948	---	---	100
1672	thiamphenicol - HL60	0.661	1	0.947	---	---	100
1673	Prestwick-692 - PC3	0.661	1	0.947	---	---	100
1674	ornidazole - HL60	-0.654	1	-0.947	---	---	100
1675	androsterone - PC3	0.659	1	0.946	---	---	100
1676	cyanocobalamin - HL60	-0.654	1	-0.946	---	---	100
1677	nadolol - HL60	0.658	1	0.946	---	---	100
1678	cefotaxime - HL60	-0.653	1	-0.946	---	---	100
1679	fenoprofen - HL60	-0.653	1	-0.945	---	---	100
1680	lymecycline - PC3	-0.653	1	-0.945	---	---	100
1681	alverine - HL60	-0.653	1	-0.945	---	---	100
1682	moroxydine - HL60	0.657	1	0.945	---	---	100
1683	norcyclobenzaprine - HL60	-0.652	1	-0.944	---	---	100
1684	rifampicin - HL60	0.655	1	0.944	---	---	100
1685	acepromazine - PC3	-0.651	1	-0.943	---	---	100
1686	cefoperazone - MCF7	0.653	1	0.943	---	---	100
1687	chlorphenamine - HL60	0.652	1	0.943	---	---	100
1688	ajmaline - HL60	0.652	1	0.943	---	---	100
1689	conessine - HL60	-0.65	1	-0.943	---	---	100
1690	Prestwick-860 - HL60	-0.65	1	-0.942	---	---	100
1691	alfuzosin - HL60	0.651	1	0.942	---	---	100
1692	diltiazem - HL60	-0.649	1	-0.942	---	---	100
1693	viomycin - PC3	0.65	1	0.942	---	---	100
1694	ethosuximide - HL60	-0.649	1	-0.942	---	---	100
1695	piperacetazine - HL60	0.65	1	0.942	---	---	100
1696	alsterpaullone - MCF7	-0.649	1	-0.941	---	---	100
1697	diloxanide - HL60	0.648	1	0.941	---	---	100
1698	chlorphenamine - PC3	-0.649	1	-0.941	---	---	100
1699	terazosin - HL60	0.647	1	0.941	---	---	100
1700	fusaric acid - HL60	-0.648	1	-0.941	---	---	100
1701	clenbuterol - PC3	0.646	1	0.94	---	---	100
1702	minoxidil - HL60	0.645	1	0.94	---	---	100
1703	propafenone - PC3	-0.647	1	-0.94	---	---	100
1704	gelsemine - HL60	0.645	1	0.94	---	---	100
1705	fluorometholone - PC3	-0.647	1	-0.94	---	---	100
1706	sulpiride - HL60	0.645	1	0.94	---	---	100
1707	Prestwick-864 - HL60	0.644	1	0.94	---	---	100
1708	articaine - PC3	0.643	1	0.94	---	---	100
1709	terbutaline - PC3	0.643	1	0.939	---	---	100
1710	metolazone - HL60	-0.646	1	-0.939	---	---	100
1711	pregnenolone - HL60	0.643	1	0.939	---	---	100
1712	piroxicam - HL60	0.643	1	0.939	---	---	100
1713	ouabain - HL60	-0.646	1	-0.939	---	---	100
1714	trihexyphenidyl - HL60	0.643	1	0.939	---	---	100
1715	triflupromazine - PC3	0.642	1	0.938	---	---	100
1716	nafcillin - HL60	0.641	1	0.938	---	---	100
1717	riboflavin - HL60	-0.644	1	-0.937	---	---	100
1718	ethaverine - HL60	-0.643	1	-0.937	---	---	100
1719	halcinonide - HL60	-0.643	1	-0.937	---	---	100
1720	propoxycaine - HL60	0.64	1	0.937	---	---	100
1721	mepacrine - HL60	0.64	1	0.937	---	---	100
1722	ethotoin - HL60	-0.642	1	-0.936	---	---	100
1723	LY-294002 - ssMCF7	-0.642	1	-0.936	---	---	100
1724	lycorine - HL60	0.638	1	0.936	---	---	100
1725	butirosin - HL60	-0.642	1	-0.936	---	---	100
1726	nalidixic acid - HL60	0.638	1	0.936	---	---	100
1727	acetylsalicylsalicylic acid - HL60	0.638	1	0.936	---	---	100
1728	gliquidone - HL60	0.637	1	0.935	---	---	100
1729	thioguanosine - PC3	-0.64	1	-0.935	---	---	100
1730	acetazolamide - PC3	0.637	1	0.935	---	---	100
1731	zaprinast - PC3	0.637	1	0.935	---	---	100
1732	caffeic acid - MCF7	-0.639	1	-0.935	---	---	100
1733	ivermectin - HL60	0.637	1	0.935	---	---	100
1734	hesperidin - PC3	-0.639	1	-0.934	---	---	100
1735	ofloxacin - HL60	0.637	1	0.934	---	---	100
1736	betamethasone - MCF7	-0.639	1	-0.934	---	---	100
1737	zomepirac - HL60	-0.638	1	-0.934	---	---	100
1738	flunisolide - HL60	-0.638	1	-0.933	---	---	100
1739	chlortalidone - PC3	0.635	1	0.933	---	---	100
1740	tobramycin - HL60	-0.638	1	-0.933	---	---	100
1741	nefopam - PC3	0.635	1	0.933	---	---	100
1742	rolitetracycline - HL60	-0.637	1	-0.933	---	---	100
1743	(+)-chelidonine - PC3	0.635	1	0.933	---	---	100
1744	cyproheptadine - HL60	-0.637	1	-0.932	---	---	100
1745	1,4-chrysenequinone - HL60	-0.637	1	-0.932	---	---	100
1746	molsidomine - HL60	0.634	1	0.932	---	---	100
1747	etiocholanolone - HL60	0.634	1	0.932	---	---	100
1748	famprofazone - HL60	-0.635	1	-0.932	---	---	100
1749	oxolamine - HL60	0.633	1	0.932	---	---	100
1750	2-deoxy-D-glucose - MCF7	0.632	1	0.931	---	---	100
1751	altizide - HL60	-0.635	1	-0.931	---	---	100
1752	lisuride - HL60	0.632	1	0.931	---	---	100
1753	(+)-chelidonine - HL60	0.632	1	0.931	---	---	100
1754	ketotifen - HL60	-0.635	1	-0.931	---	---	100
1755	vitexin - HL60	0.631	1	0.931	---	---	100
1756	tomatidine - HL60	0.631	1	0.93	---	---	100
1757	eticlopride - HL60	0.631	1	0.93	---	---	100
1758	pergolide - PC3	0.63	1	0.93	---	---	100
1759	hexamethonium bromide - HL60	-0.634	1	-0.93	---	---	100
1760	naringenin - HL60	0.629	1	0.929	---	---	100
1761	tolbutamide - HL60	-0.633	1	-0.929	---	---	100
1762	PF-00875133-00 - PC3	0.629	1	0.929	---	---	100
1763	doxepin - PC3	-0.633	1	-0.929	---	---	100
1764	metoclopramide - HL60	-0.631	1	-0.929	---	---	100
1765	ritodrine - PC3	0.628	1	0.928	---	---	100
1766	idoxuridine - HL60	-0.631	1	-0.928	---	---	100
1767	ampyrone - HL60	0.628	1	0.928	---	---	100
1768	felbinac - HL60	0.628	1	0.928	---	---	100
1769	diperodon - MCF7	-0.631	1	-0.928	---	---	100
1770	puromycin - PC3	-0.631	1	-0.928	---	---	100
1771	bambuterol - HL60	-0.63	1	-0.927	---	---	100
1772	2-aminobenzenesulfonamide - HL60	0.626	1	0.926	---	---	100
1773	alfaxalone - HL60	-0.629	1	-0.926	---	---	100
1774	solasodine - HL60	0.625	1	0.926	---	---	100
1775	5149715 - MCF7	0.625	1	0.926	---	---	100
1776	folic acid - PC3	0.625	1	0.926	---	---	100
1777	benzthiazide - HL60	0.624	1	0.925	---	---	100
1778	fasudil - MCF7	0.624	1	0.925	---	---	100
1779	Prestwick-1084 - HL60	-0.627	1	-0.925	---	---	100
1780	bupropion - PC3	-0.627	1	-0.925	---	---	100
1781	epirizole - HL60	-0.627	1	-0.925	---	---	100
1782	Gly-His-Lys - MCF7	0.623	1	0.924	---	---	100
1783	phenindione - PC3	-0.627	1	-0.924	---	---	100
1784	epitiostanol - PC3	0.622	1	0.924	---	---	100
1785	colistin - HL60	0.62	1	0.923	---	---	100
1786	guaifenesin - HL60	-0.624	1	-0.922	---	---	100
1787	pentoxyverine - PC3	-0.623	1	-0.922	---	---	100
1788	fenbufen - HL60	0.619	1	0.922	---	---	100
1789	pipenzolate bromide - HL60	-0.623	1	-0.922	---	---	100
1790	ipratropium bromide - MCF7	-0.623	1	-0.921	---	---	100
1791	clorsulon - PC3	0.619	1	0.921	---	---	100
1792	mephentermine - HL60	-0.622	1	-0.921	---	---	100
1793	clopamide - HL60	0.619	1	0.921	---	---	100
1794	naftifine - PC3	0.619	1	0.92	---	---	100
1795	lumicolchicine - MCF7	-0.621	1	-0.92	---	---	100
1796	proxymetacaine - PC3	-0.621	1	-0.92	---	---	100
1797	desipramine - HL60	0.618	1	0.92	---	---	100
1798	levamisole - HL60	-0.621	1	-0.92	---	---	100
1799	N6-methyladenosine - HL60	-0.62	1	-0.919	---	---	100
1800	digoxigenin - HL60	-0.62	1	-0.919	---	---	100
1801	scopolamine N-oxide - HL60	-0.62	1	-0.919	---	---	100
1802	proscillaridin - HL60	-0.62	1	-0.919	---	---	100
1803	ceforanide - HL60	0.616	1	0.918	---	---	100
1804	amiodarone - PC3	-0.619	1	-0.918	---	---	100
1805	moracizine - PC3	-0.618	1	-0.918	---	---	100
1806	florfenicol - HL60	0.615	1	0.917	---	---	100
1807	sulfacetamide - HL60	-0.617	1	-0.917	---	---	100
1808	chloroquine - HL60	0.614	1	0.916	---	---	100
1809	bepridil - HL60	-0.616	1	-0.916	---	---	100
1810	5186223 - MCF7	0.613	1	0.916	---	---	100
1811	tetramisole - HL60	-0.616	1	-0.915	---	---	100
1812	(-)-isoprenaline - HL60	0.612	1	0.915	---	---	100
1813	calycanthine - HL60	0.61	1	0.914	---	---	100
1814	dizocilpine - HL60	-0.615	1	-0.914	---	---	100
1815	copper sulfate - ssMCF7	0.61	1	0.914	---	---	100
1816	6-benzylaminopurine - PC3	0.608	1	0.913	---	---	100
1817	profenamine - HL60	-0.614	1	-0.913	---	---	100
1818	cefoperazone - PC3	0.608	1	0.912	---	---	100
1819	bephenium hydroxynaphthoate - HL60	-0.613	1	-0.912	---	---	100
1820	protriptyline - PC3	-0.612	1	-0.912	---	---	100
1821	naphazoline - HL60	0.605	1	0.911	---	---	100
1822	reserpine - MCF7	-0.612	1	-0.911	---	---	100
1823	naltrexone - HL60	0.605	1	0.911	---	---	100
1824	azacyclonol - HL60	0.605	1	0.911	---	---	100
1825	iobenguane - PC3	-0.612	1	-0.911	---	---	100
1826	iopamidol - PC3	0.605	1	0.911	---	---	100
1827	zoxazolamine - PC3	-0.611	1	-0.911	---	---	100
1828	acenocoumarol - HL60	-0.611	1	-0.91	---	---	100
1829	mecamylamine - PC3	0.604	1	0.91	---	---	100
1830	N-acetyl-L-aspartic acid - PC3	0.604	1	0.91	---	---	100
1831	hydrochlorothiazide - HL60	0.603	1	0.91	---	---	100
1832	pyrazinamide - HL60	-0.611	1	-0.91	---	---	100
1833	acetylsalicylsalicylic acid - PC3	-0.611	1	-0.91	---	---	100
1834	azaperone - HL60	-0.611	1	-0.909	---	---	100
1835	chenodeoxycholic acid - PC3	0.602	1	0.909	---	---	100
1836	metitepine - HL60	-0.609	1	-0.909	---	---	100
1837	sulfafurazole - HL60	-0.609	1	-0.909	---	---	100
1838	vancomycin - HL60	0.602	1	0.909	---	---	100
1839	chlorhexidine - HL60	0.601	1	0.908	---	---	100
1840	ozagrel - PC3	-0.609	1	-0.908	---	---	100
1841	nomegestrol - PC3	0.6	1	0.908	---	---	100
1842	clorsulon - HL60	0.6	1	0.908	---	---	100
1843	deptropine - HL60	-0.608	1	-0.908	---	---	100
1844	ronidazole - PC3	-0.608	1	-0.908	---	---	100
1845	midecamycin - HL60	-0.608	1	-0.907	---	---	100
1846	ethisterone - HL60	0.599	1	0.907	---	---	100
1847	(-)-MK-801 - PC3	-0.607	1	-0.907	---	---	100
1848	diethylcarbamazine - HL60	-0.607	1	-0.907	---	---	100
1849	arecoline - HL60	-0.607	1	-0.906	---	---	100
1850	podophyllotoxin - PC3	0.598	1	0.906	---	---	100
1851	dequalinium chloride - PC3	-0.607	1	-0.906	---	---	100
1852	papaverine - HL60	-0.607	1	-0.906	---	---	100
1853	dydrogesterone - HL60	0.597	1	0.905	---	---	100
1854	pheneticillin - PC3	0.597	1	0.905	---	---	100
1855	testosterone - PC3	0.596	1	0.905	---	---	100
1856	topiramate - MCF7	0.596	1	0.905	---	---	100
1857	cefepime - PC3	0.596	1	0.905	---	---	100
1858	sisomicin - HL60	-0.605	1	-0.904	---	---	100
1859	benzbromarone - HL60	0.595	1	0.904	---	---	100
1860	edrophonium chloride - HL60	-0.604	1	-0.904	---	---	100
1861	pralidoxime - HL60	0.594	1	0.904	---	---	100
1862	dexamethasone - HL60	-0.604	1	-0.903	---	---	100
1863	doxorubicin - PC3	-0.604	1	-0.903	---	---	100
1864	isoniazid - HL60	0.594	1	0.903	---	---	100
1865	TTNPB - PC3	0.594	1	0.903	---	---	100
1866	celecoxib - PC3	0.592	1	0.902	---	---	100
1867	clomipramine - HL60	-0.603	1	-0.901	---	---	100
1868	metergoline - PC3	0.592	1	0.901	---	---	100
1869	timolol - PC3	0.592	1	0.901	---	---	100
1870	carteolol - HL60	0.592	1	0.901	---	---	100
1871	ebselen - MCF7	-0.602	1	-0.901	---	---	100
1872	melatonin - HL60	0.592	1	0.901	---	---	100
1873	lobelanidine - HL60	0.591	1	0.9	---	---	100
1874	aminoglutethimide - HL60	-0.602	1	-0.9	---	---	100
1875	domperidone - PC3	0.59	1	0.9	---	---	100
1876	paracetamol - HL60	-0.601	1	-0.9	---	---	100
1877	hydroquinine - HL60	0.589	1	0.899	---	---	100
1878	methylergometrine - PC3	-0.601	1	-0.899	---	---	100
1879	chenodeoxycholic acid - HL60	0.588	1	0.899	---	---	100
1880	7-aminocephalosporanic acid - HL60	-0.6	1	-0.898	---	---	100
1881	fipexide - HL60	-0.6	1	-0.898	---	---	100
1882	gemfibrozil - HL60	-0.6	1	-0.898	---	---	100
1883	S-propranolol - PC3	-0.599	1	-0.898	---	---	100
1884	felbinac - PC3	0.586	1	0.897	---	---	100
1885	amoxapine - HL60	-0.599	1	-0.897	---	---	100
1886	doxylamine - HL60	0.585	1	0.896	---	---	100
1887	clofilium tosylate - PC3	0.585	1	0.896	---	---	100
1888	zimeldine - HL60	-0.599	1	-0.896	---	---	100
1889	vinburnine - HL60	0.585	1	0.896	---	---	100
1890	2-aminobenzenesulfonamide - PC3	0.584	1	0.896	---	---	100
1891	clomipramine - PC3	-0.598	1	-0.895	---	---	100
1892	iproniazid - HL60	0.584	1	0.895	---	---	100
1893	Prestwick-1084 - PC3	-0.597	1	-0.895	---	---	100
1894	apigenin - PC3	-0.597	1	-0.895	---	---	100
1895	minaprine - HL60	0.583	1	0.895	---	---	100
1896	5151277 - MCF7	0.582	1	0.894	---	---	100
1897	pilocarpine - HL60	0.582	1	0.894	---	---	100
1898	ifosfamide - PC3	0.581	1	0.894	---	---	100
1899	salbutamol - HL60	0.58	1	0.893	---	---	100
1900	mephenytoin - HL60	0.579	1	0.893	---	---	100
1901	Prestwick-642 - HL60	0.579	1	0.892	---	---	100
1902	probenecid - PC3	0.579	1	0.892	---	---	100
1903	ellipticine - HL60	-0.593	1	-0.892	---	---	100
1904	corbadrine - HL60	0.579	1	0.892	---	---	100
1905	sulconazole - PC3	-0.593	1	-0.892	---	---	100
1906	tiaprofenic acid - PC3	-0.593	1	-0.891	---	---	100
1907	aminocaproic acid - PC3	-0.593	1	-0.891	---	---	100
1908	mycophenolic acid - PC3	0.575	1	0.89	---	---	100
1909	khellin - HL60	0.575	1	0.89	---	---	100
1910	tetrahydroalstonine - HL60	0.575	1	0.889	---	---	100
1911	dilazep - HL60	0.574	1	0.889	---	---	100
1912	rilmenidine - PC3	0.573	1	0.889	---	---	100
1913	harmine - PC3	-0.591	1	-0.888	---	---	100
1914	vincamine - HL60	0.571	1	0.887	---	---	100
1915	vanoxerine - PC3	0.57	1	0.887	---	---	100
1916	latamoxef - PC3	-0.59	1	-0.886	---	---	100
1917	hesperetin - HL60	-0.59	1	-0.886	---	---	100
1918	mefexamide - PC3	0.57	1	0.886	---	---	100
1919	atropine - HL60	0.569	1	0.886	---	---	100
1920	ketotifen - PC3	0.569	1	0.886	---	---	100
1921	tolazamide - MCF7	0.569	1	0.886	---	---	100
1922	PF-00539745-00 - MCF7	0.569	1	0.885	---	---	100
1923	methazolamide - PC3	-0.589	1	-0.885	---	---	100
1924	lomefloxacin - HL60	0.569	1	0.885	---	---	100
1925	etodolac - HL60	-0.589	1	-0.885	---	---	100
1926	chlorphenesin - PC3	-0.589	1	-0.884	---	---	100
1927	nadolol - PC3	0.567	1	0.884	---	---	100
1928	piperlongumine - MCF7	-0.588	1	-0.884	---	---	100
1929	latamoxef - HL60	-0.588	1	-0.884	---	---	100
1930	S-propranolol - HL60	-0.588	1	-0.883	---	---	100
1931	pirenperone - HL60	0.566	1	0.883	---	---	100
1932	clebopride - HL60	-0.587	1	-0.882	---	---	100
1933	ergocalciferol - HL60	0.565	1	0.882	---	---	100
1934	ciprofloxacin - HL60	0.564	1	0.882	---	---	100
1935	calcium pantothenate - HL60	-0.586	1	-0.882	---	---	100
1936	metamizole sodium - HL60	-0.586	1	-0.882	---	---	100
1937	amiprilose - PC3	0.563	1	0.881	---	---	100
1938	nipecotic acid - PC3	-0.586	1	-0.881	---	---	100
1939	prazosin - PC3	0.562	1	0.881	---	---	100
1940	oxytetracycline - PC3	-0.585	1	-0.881	---	---	100
1941	tolazamide - PC3	0.562	1	0.881	---	---	100
1942	luteolin - PC3	-0.585	1	-0.881	---	---	100
1943	physostigmine - PC3	0.561	1	0.88	---	---	100
1944	ramipril - HL60	-0.585	1	-0.88	---	---	100
1945	minocycline - HL60	-0.585	1	-0.88	---	---	100
1946	ciclosporin - HL60	-0.585	1	-0.88	---	---	100
1947	pramocaine - HL60	0.561	1	0.88	---	---	100
1948	isradipine - PC3	-0.584	1	-0.879	---	---	100
1949	arecoline - PC3	0.56	1	0.879	---	---	100
1950	iopanoic acid - PC3	-0.584	1	-0.878	---	---	100
1951	harmaline - HL60	0.559	1	0.878	---	---	100
1952	piroxicam - PC3	-0.584	1	-0.878	---	---	100
1953	crotamiton - HL60	-0.583	1	-0.877	---	---	100
1954	metanephrine - HL60	0.558	1	0.877	---	---	100
1955	debrisoquine - HL60	-0.583	1	-0.877	---	---	100
1956	bacampicillin - HL60	0.557	1	0.877	---	---	100
1957	beclometasone - PC3	0.556	1	0.877	---	---	100
1958	monocrotaline - PC3	-0.583	1	-0.876	---	---	100
1959	tiratricol - HL60	-0.582	1	-0.876	---	---	100
1960	N-acetyl-L-aspartic acid - HL60	0.556	1	0.876	---	---	100
1961	betamethasone - PC3	0.555	1	0.875	---	---	100
1962	iopromide - PC3	0.553	1	0.875	---	---	100
1963	spironolactone - HL60	-0.581	1	-0.875	---	---	100
1964	Prestwick-920 - HL60	0.553	1	0.874	---	---	100
1965	spectinomycin - HL60	-0.581	1	-0.874	---	---	100
1966	benfotiamine - HL60	-0.581	1	-0.874	---	---	100
1967	lisinopril - HL60	-0.581	1	-0.874	---	---	100
1968	laudanosine - PC3	0.551	1	0.874	---	---	100
1969	STOCK1N-35215 - MCF7	-0.58	1	-0.873	---	---	100
1970	chlorogenic acid - PC3	0.551	1	0.873	---	---	100
1971	bromopride - HL60	-0.58	1	-0.873	---	---	100
1972	tranexamic acid - HL60	0.551	1	0.873	---	---	100
1973	12,13-EODE - MCF7	0.549	1	0.872	---	---	100
1974	spaglumic acid - HL60	-0.579	1	-0.872	---	---	100
1975	alfuzosin - PC3	-0.579	1	-0.872	---	---	100
1976	heliotrine - HL60	-0.579	1	-0.872	---	---	100
1977	zomepirac - PC3	-0.579	1	-0.872	---	---	100
1978	antimycin A - HL60	-0.578	1	-0.871	---	---	100
1979	midodrine - HL60	0.549	1	0.871	---	---	100
1980	clofazimine - PC3	0.549	1	0.871	---	---	100
1981	tiabendazole - HL60	-0.578	1	-0.871	---	---	100
1982	cinnarizine - PC3	0.548	1	0.871	---	---	100
1983	acetohexamide - HL60	0.547	1	0.87	---	---	100
1984	chloroquine - PC3	-0.578	1	-0.87	---	---	100
1985	metampicillin - HL60	-0.577	1	-0.87	---	---	100
1986	Prestwick-1103 - PC3	0.547	1	0.87	---	---	100
1987	chlorzoxazone - HL60	0.546	1	0.87	---	---	100
1988	metoprolol - PC3	0.546	1	0.869	---	---	100
1989	isoetarine - HL60	0.546	1	0.869	---	---	100
1990	fenofibrate - HL60	0.545	1	0.869	---	---	100
1991	thalidomide - HL60	-0.576	1	-0.868	---	---	100
1992	chlorzoxazone - PC3	-0.576	1	-0.868	---	---	100
1993	sertaconazole - PC3	-0.576	1	-0.868	---	---	100
1994	brinzolamide - HL60	-0.576	1	-0.868	---	---	100
1995	troleandomycin - MCF7	-0.576	1	-0.868	---	---	100
1996	ethambutol - HL60	-0.576	1	-0.867	---	---	100
1997	canavanine - HL60	-0.575	1	-0.867	---	---	100
1998	bethanechol - PC3	0.543	1	0.867	---	---	100
1999	decitabine - MCF7	0.543	1	0.866	---	---	100
[truncated: 1,588 more rows]

## Sheet: GSE13355_by atc code (cmap)
rank	atc code	mean	n	enrichment	p	specificity	percent non-null
1	C01EA	0.624	7	0.834	0	0	100
2	L04AX	-0.346	22	-0.476	2e-05	0	72
3	G03CB	0.349	9	0.706	4e-05	0	66
4	A10BG	0.197	41	0.291	0.00136	0.0943	53
5	D06BB	0.342	15	0.47	0.00138	0.0802	60
6	V03AF	0.611	5	0.771	0.0014	0.0221	100
7	L02AA	0.458	6	0.715	0.00153	0.0421	83
8	L04AA	-0.231	51	-0.255	0.00231	0.3403	64
9	G02AD	0.357	8	0.603	0.00245	0.0169	62
10	J01XB	0.538	4	0.81	0.00247	0	100
11	A10BX	-0.596	4	-0.784	0.00434	0.0049	100
12	L01BA	-0.361	8	-0.572	0.00515	0.0343	62
13	A06AB	-0.575	4	-0.769	0.00571	0.0403	100
14	A06AG	-0.575	4	-0.769	0.00571	0.0403	100
15	C04AD	0.491	5	0.684	0.00797	0.0618	80
16	V03AC	-0.382	8	-0.535	0.01131	0.0245	87
17	L01CA	0.502	3	0.803	0.01568	0.0608	100
18	N06BX	-0.267	17	-0.363	0.01634	0.2474	70
19	S01BA	-0.172	45	-0.226	0.01701	0.1484	53
20	D06BX	0.466	5	0.637	0.018	0.0778	80
21	P01AC	0.538	4	0.692	0.0188	0.0407	75
22	J04BA	0.371	10	0.456	0.02062	0.2105	70
23	R05CA	-0.38	10	-0.452	0.02164	0.1374	70
24	A07AA	0.137	32	0.259	0.02171	0.0522	50
25	J04AC	0.378	5	0.62	0.02331	0.053	80
26	N05AA	-0.231	37	-0.239	0.02373	0.0709	59
27	G03HA	-0.521	4	-0.677	0.02425	0.0695	100
28	P01AX	-0.19	9	-0.469	0.0246	0.1401	55
29	R05CB	0.402	4	0.67	0.0264	0.1373	75
30	C01BD	-0.323	9	-0.462	0.02774	0.0164	66
31	L01AX	-0.51	4	-0.665	0.02847	0.0311	75
32	J01DE	0.315	4	0.655	0.03298	0.0258	75
33	S01EC	-0.239	20	-0.305	0.03669	0.0974	65
34	N07AX	0.388	4	0.633	0.04464	0.1698	75
35	D05AD	-0.378	7	-0.488	0.04521	0.11	85
36	D05BA	-0.378	7	-0.488	0.04521	0.11	85
37	H03BA	-0.552	4	-0.63	0.04573	0.1198	100
38	G02CC	0.162	13	0.358	0.05248	0.1765	61
39	P02CE	-0.37	4	-0.616	0.05461	0.1083	75
40	N03AX	0.293	5	0.553	0.05884	0.0224	60
41	J01GA	0.256	4	0.608	0.06057	0.0884	50
42	N03AF	-0.363	8	-0.442	0.0617	0.0606	75
43	A03AD	-0.501	4	-0.601	0.06595	0.0755	100
44	H02AA	0.177	12	0.359	0.06741	0.1554	50
45	N06AB	-0.183	21	-0.272	0.07296	0.1092	57
46	C08DB	-0.474	5	-0.53	0.0757	0.2344	80
47	S01LA	-0.569	3	-0.657	0.07982	0.2267	100
48	C02KC	-0.459	4	-0.585	0.08067	0.2216	75
49	A05AA	0.082	7	0.45	0.08331	0.034	57
50	P02DA	-0.374	5	-0.521	0.08433	0.2645	60
51	M01AB	-0.161	49	-0.176	0.08632	0.2539	53
52	C01BA	0.104	18	0.283	0.09108	0.0469	50
53	S01GX	-0.009	12	0.341	0.09413	0.128	50
54	M09AA	0.373	4	0.566	0.0958	0.1871	75
55	A02BC	-0.313	8	-0.411	0.09973	0.1887	62
56	C01AA	-0.271	10	-0.368	0.10134	0.3542	70
57	J01XA	0.403	4	0.561	0.10247	0.3293	75
58	S01ED	0.17	16	0.292	0.10577	0.2917	50
59	G04CB	0.243	6	0.46	0.10997	0.3649	50
60	S01BC	-0.204	30	-0.214	0.11049	0.2	50
61	C02KD	-0.416	4	-0.553	0.11289	0.1237	75
62	B03BB	0.389	4	0.55	0.11325	0.1875	75
63	C01AB	-0.439	3	-0.614	0.12367	0.2727	100
64	A05AX	0.408	4	0.542	0.12425	0.1164	75
65	B03BA	-0.435	4	-0.542	0.12612	0.1027	75
66	N06AA	-0.179	46	-0.166	0.14427	0.4519	50
67	R03BX	-0.245	5	-0.474	0.14839	0.3058	60
68	R03DX	-0.245	5	-0.474	0.14839	0.3058	60
69	C03CC	-0.308	3	-0.594	0.15007	0.1557	66
70	N05AX	-0.447	3	-0.593	0.15049	0.1	66
71	B02AA	0.182	8	0.379	0.1541	0.1944	62
72	R01AX	-0.477	3	-0.588	0.15862	0.3284	66
73	R03BB	-0.477	3	-0.588	0.15862	0.3284	66
74	N02CA	0.191	10	0.338	0.15937	0.3617	50
75	N03AB	-0.216	10	-0.337	0.16231	0.1726	70
76	A03AB	-0.148	13	-0.297	0.16311	0.2169	61
77	L01BB	-0.305	3	-0.578	0.17366	0.1812	66
78	J01MB	-0.192	25	-0.214	0.17379	0.4615	60
79	R05DB	-0.201	23	-0.224	0.17606	0.1391	56
80	A04AA	0.301	4	0.504	0.17697	0.3408	50
81	R06AC	-0.218	12	-0.302	0.17879	0.2486	58
82	V04CD	-0.433	4	-0.502	0.18232	0.3016	75
83	R06AE	-0.259	19	-0.241	0.18752	0.2418	63
84	D07AD	-0.365	8	-0.361	0.19476	0.3376	75
85	C02AA	-0.295	6	-0.412	0.19803	0.3008	66
86	D07XC	0.171	7	0.381	0.19942	0.3439	57
87	R03AB	0.15	4	0.489	0.2008	0.1744	50
88	R03CB	0.15	4	0.489	0.2008	0.1744	50
89	G02AB	-0.415	4	-0.488	0.20687	0.3452	75
90	M01AA	-0.246	4	-0.486	0.21087	0.2437	50
91	R05DA	-0.171	8	-0.354	0.21299	0.2011	62
92	S01AB	-0.21	13	-0.28	0.21551	0.4372	53
93	N02BA	-0.209	18	-0.239	0.21879	0.3737	55
94	M03AA	-0.488	2	-0.666	0.22373	0.1977	100
95	C08DA	-0.172	6	-0.399	0.22613	0.175	50
96	M04AB	-0.139	11	-0.3	0.22636	0.2188	63
97	P02CX	-0.341	6	-0.397	0.23128	0.5052	66
98	V04CH	-0.343	4	-0.474	0.23651	0.4259	50
99	C03BA	-0.171	28	-0.186	0.2518	0.4521	53
100	N05CE	0.253	4	0.464	0.25202	0.4118	50
101	C10AA	-0.19	12	-0.278	0.2567	0.2519	50
102	R01AC	-0.214	12	-0.278	0.25725	0.3041	66
103	N04BA	-0.288	5	-0.418	0.26394	0.3333	80
104	C01CX	0.228	3	0.526	0.27524	0.3675	66
105	J04AK	-0.267	9	-0.312	0.28214	0.4468	55
106	A07AB	-0.252	14	-0.252	0.28616	0.5961	64
107	N07BA	-0.409	4	-0.45	0.29054	0.4	75
108	C01EB	-0.226	12	-0.267	0.30046	0.5892	58
109	A07XA	0.1	4	0.443	0.30287	0.3205	50
110	N06AX	-0.176	18	-0.22	0.30293	0.4512	50
111	C02DC	0.116	5	0.398	0.31613	0.2667	60
112	H03BB	0.186	9	0.3	0.32522	0.6821	55
113	B02BX	-0.455	4	-0.431	0.34134	0.5594	75
114	C03BD	0.05	4	0.429	0.3418	0.2207	50
115	B01AC	-0.201	35	-0.154	0.34264	0.672	51
116	A07EC	0.016	10	0.28	0.34774	0.1316	50
117	N04BC	-0.253	18	-0.211	0.35459	0.4632	55
118	D04AA	-0.074	20	-0.198	0.36883	0.381	55
119	J02AX	-0.25	4	-0.419	0.3761	0.4567	50
120	C03DB	-0.179	10	-0.27	0.38793	0.379	60
121	A05BA	-0.236	6	-0.343	0.39035	0.5833	50
122	G04BX	-0.286	4	-0.411	0.39862	0.4494	75
123	C02DA	0.198	5	0.37	0.40158	0.4595	60
124	V03AH	0.198	5	0.37	0.40158	0.4595	60
125	N03AD	-0.234	8	-0.297	0.40342	0.5678	50
126	J01XC	0.241	4	0.405	0.41192	0.3203	50
127	P01BE	-0.394	3	-0.465	0.41946	0.4578	66
128	N07BB	0.141	10	0.259	0.44002	0.6842	50
129	M03CA	0.157	6	0.326	0.44672	0.6026	50
130	S01GA	-0.114	20	-0.185	0.44884	0.5706	55
131	R06AD	-0.167	12	-0.235	0.44983	0.4167	58
132	N06DA	-0.207	8	-0.286	0.44998	0.3519	62
133	N05CH	0.197	4	0.393	0.45139	0.5769	50
134	P02BX	-0.261	4	-0.391	0.46223	0.5191	75
135	G03GB	-0.193	4	-0.387	0.47516	0.5145	75
136	P01CX	0.16	4	0.385	0.47851	0.4863	50
137	S01HA	-0.187	26	-0.158	0.4909	0.695	53
138	R01AA	-0.167	16	-0.197	0.49806	0.6685	56
139	R01AB	-0.167	16	-0.197	0.49806	0.6685	56
140	P02CB	-0.177	4	-0.379	0.50146	0.4042	75
141	S01FA	-0.151	23	-0.165	0.50485	0.6505	52
142	G03DA	-0.355	4	-0.377	0.50914	0.5235	75
143	J05AE	-0.288	4	-0.376	0.51276	0.5398	50
144	D10AA	-0.163	16	-0.193	0.52498	0.5563	50
145	C05AX	0.182	4	0.37	0.52802	0.6614	50
146	C05CX	0.182	4	0.37	0.52802	0.6614	50
147	P01BB	-0.047	3	-0.424	0.52936	0.4815	66
148	J01XX	-0.218	4	-0.369	0.53721	0.4405	50
149	N05BB	-0.314	5	-0.332	0.53806	0.5294	60
150	A01AD	-0.211	17	-0.184	0.54935	0.6902	58
151	J05AF	0.064	8	0.263	0.55014	0.5375	50
152	A03AX	0.148	8	0.261	0.56023	0.6832	50
153	C10AB	-0.11	18	-0.175	0.5799	0.6354	50
154	N06DX	0.079	4	0.346	0.6141	0.5782	50
155	G04BD	-0.18	8	-0.25	0.61636	0.6968	50
156	N03AA	0.211	4	0.339	0.63779	0.5781	50
157	M05BA	-0.105	4	-0.318	0.71046	0.7831	50
158	A03BA	-0.183	9	-0.213	0.73349	0.9278	55
159	D03AX	-0.19	8	-0.224	0.74172	0.8214	50
160	P01BC	-0.302	5	-0.277	0.75474	0.8796	60
161	N01AX	-0.184	14	-0.169	0.75697	0.9141	50
162	G03XA	-0.133	4	-0.289	0.8033	0.7551	50
163	N02BE	-0.211	8	-0.211	0.80343	0.8602	50
164	R01BA	-0.158	4	-0.284	0.81822	0.7927	50
165	N04BD	-0.149	4	-0.281	0.82568	0.8471	50
166	C02CC	-0.133	7	-0.214	0.84904	0.8298	57
167	S01EX	-0.14	3	-0.314	0.85015	0.877	66
168	N05BE	-0.222	4	-0.27	0.85834	0.811	50
169	G03XB	-0.042	4	-0.24	0.93447	0.8924	50
170	A07EB	0.055	2	0.341	0.9356	0.916	50
171	R03BC	0.055	2	0.341	0.9356	0.916	50
172	G01AG	-0.157	4	-0.228	0.95719	0.969	50
173	A04AD	-0.151	4	-0.218	0.97143	0.9592	50
174	N05CM	-0.151	4	-0.218	0.97143	0.9592	50
175	C01BG	-0.12	4	-0.192	0.99224	1	50
176	B02BA	0	2	0.696	---	---	0
177	C07AG	0.094	4	0.607	---	---	25
178	N03AC	0.153	4	0.58	---	---	25
179	P01BX	0.257	3	0.477	---	---	33
180	D08AC	0.191	5	0.476	---	---	40
181	R02AA	0.191	5	0.476	---	---	40
182	G03CC	0.168	17	0.466	---	---	47
183	L01CD	0.202	6	0.463	---	---	33
184	P02CF	0.062	5	0.456	---	---	20
185	L01XE	0.223	3	0.454	---	---	33
186	A14AA	0.087	4	0.434	---	---	25
187	M04AC	0.002	6	0.431	---	---	16
188	N04BB	0.152	4	0.426	---	---	25
189	N05AE	-0.102	4	0.416	---	---	25
190	L02AB	0.102	4	0.402	---	---	25
191	L01XB	0.172	3	0.399	---	---	33
192	G01AD	0.044	4	0.397	---	---	25
193	G01AX	0.13	8	0.394	---	---	25
194	P02CC	-0.006	9	0.392	---	---	22
195	A07AX	-0.081	4	0.391	---	---	0
196	C04AC	0.071	4	0.387	---	---	25
197	C10AD	0.071	4	0.387	---	---	25
198	P02BA	0.021	8	0.387	---	---	37
199	D10BA	-0.088	4	0.378	---	---	0
200	J02AB	-0.003	9	0.372	---	---	11
201	R03AC	0.097	21	0.353	---	---	38
202	J01DF	-0.19	5	-0.352	---	---	40
203	C10AX	0.057	10	0.343	---	---	30
204	L01CB	-0.117	4	-0.343	---	---	25
205	N05AC	-0.018	24	0.343	---	---	12
206	G03DC	0.186	19	0.342	---	---	47
207	V04CG	0.043	5	0.34	---	---	40
208	S01EA	-0.004	8	0.339	---	---	12
209	S01EB	0.079	16	0.333	---	---	31
210	D08AF	0.008	4	0.327	---	---	25
211	J01DH	-0.204	4	-0.324	---	---	25
212	C08EX	0.005	7	0.323	---	---	14
213	C02DG	-0.013	4	0.323	---	---	25
214	S01XA	0.003	8	0.321	---	---	25
215	N02CX	0.007	8	0.32	---	---	12
216	N07XX	-0.007	5	0.315	---	---	20
217	A02BX	-0.023	14	0.313	---	---	14
218	J01EA	-0.135	5	-0.311	---	---	20
219	L04AD	-0.04	9	-0.308	---	---	33
220	J05AX	0.135	5	0.305	---	---	40
221	N07AB	-0.056	8	0.304	---	---	25
222	S02DA	-0.071	5	0.303	---	---	20
223	R03CC	0.076	25	0.299	---	---	36
224	L01DB	-0.154	10	-0.299	---	---	30
225	L01AD	0.134	15	0.297	---	---	33
226	G02CA	-0.02	7	0.296	---	---	28
227	P02CA	-0.113	16	0.284	---	---	6
228	A07AC	-0.006	5	0.283	---	---	20
229	C01CE	-0.193	13	-0.282	---	---	46
230	A07DA	-0.033	6	0.279	---	---	16
231	C03CA	0.078	16	0.276	---	---	43
232	G04CA	0.105	9	0.275	---	---	44
233	C03DA	-0.117	5	-0.275	---	---	40
234	M03BB	0.053	8	0.275	---	---	37
235	M03BA	0.074	7	0.273	---	---	42
236	N05AG	-0.168	8	-0.272	---	---	37
237	C04AB	0.128	12	0.272	---	---	41
238	J01FF	0.076	8	0.269	---	---	37
239	D01BA	0.039	5	-0.264	---	---	40
240	A03AA	-0.117	12	-0.26	---	---	33
241	L01AA	0.005	7	0.259	---	---	28
242	C02BB	0.04	3	0.259	---	---	33
243	G03XC	-0.035	7	0.258	---	---	28
244	C02AC	0.001	16	0.256	---	---	18
245	G03DB	0.132	11	0.256	---	---	45
246	C02DB	-0.122	6	-0.255	---	---	33
247	D09AA	0.079	18	0.254	---	---	33
248	M02AX	-0.06	5	-0.254	---	---	40
249	C04AA	-0.003	5	0.253	---	---	40
250	J01CF	0.041	12	0.25	---	---	41
251	P02BB	-0.119	5	-0.248	---	---	40
252	L02BG	0.001	5	0.246	---	---	40
253	P01BD	0.016	5	0.244	---	---	40
254	N07AA	-0.049	4	0.243	---	---	25
255	A16AX	0.001	7	0.241	---	---	42
256	J04AD	-0.044	3	-0.236	---	---	33
257	G03CA	0.161	45	0.236	---	---	46
258	P01CC	-0.067	8	0.232	---	---	12
259	J01BA	0.06	9	0.231	---	---	33
260	J01DC	0.104	35	0.228	---	---	40
261	R06AA	0.131	23	0.228	---	---	39
262	V08AB	0.144	26	0.227	---	---	46
263	C01CA	0.106	35	0.224	---	---	42
264	N02BG	0.035	9	0.224	---	---	33
265	C02CA	-0.185	14	-0.219	---	---	42
266	A11CC	-0.063	8	0.219	---	---	25
267	R07AB	-0.145	12	-0.218	---	---	33
268	C07AA	0.104	36	0.217	---	---	41
269	D01AE	-0.1	21	-0.217	---	---	33
270	D01AC	-0.167	35	-0.216	---	---	40
271	C08EA	-0.167	7	-0.214	---	---	42
272	V08AC	-0.028	12	-0.214	---	---	41
273	P03AA	0.058	5	0.214	---	---	40
274	N07CA	-0.188	12	-0.214	---	---	41
275	G03AC	-0.005	19	0.212	---	---	26
276	M01AH	0.012	14	0.212	---	---	21
277	C04AE	-0.095	9	-0.211	---	---	33
278	V04CA	-0.035	7	0.209	---	---	42
279	G03BA	-0.049	5	0.208	---	---	20
280	J01XE	-0.109	5	-0.207	---	---	40
281	A02BA	-0.03	19	0.207	---	---	21
282	J05AB	0.076	23	0.203	---	---	34
283	C01DX	0.055	21	0.202	---	---	28
284	N01BA	-0.055	12	0.199	---	---	33
285	M01AX	-0.015	19	0.198	---	---	31
286	D01AA	-0.01	12	-0.196	---	---	33
287	S03AA	0.081	28	0.196	---	---	39
288	D10AF	-0.025	18	0.196	---	---	22
289	J01CE	0.035	12	0.195	---	---	33
290	D08AH	-0.108	5	0.193	---	---	20
291	G01AC	-0.108	5	0.193	---	---	20
292	P01AA	-0.108	5	0.193	---	---	20
293	A11HA	-0.1	11	-0.192	---	---	36
294	A07EA	0.011	23	0.192	---	---	39
295	S02AA	0.041	42	0.192	---	---	33
296	J01ED	-0.128	23	-0.191	---	---	43
297	A08AB	-0.098	5	0.19	---	---	20
298	N06AF	0.027	25	0.19	---	---	44
299	C09AA	-0.01	16	-0.189	---	---	37
300	S03BA	0.024	16	0.188	---	---	37
301	M01AG	-0.091	20	-0.188	---	---	35
302	G02CB	-0.009	14	0.187	---	---	35
303	M01AC	-0.01	8	0.186	---	---	37
304	N02AF	-0.142	5	-0.183	---	---	40
305	R02AD	0.023	13	0.183	---	---	30
306	J01EC	-0.122	10	-0.181	---	---	40
307	L02BB	-0.076	9	0.18	---	---	11
308	N05AL	-0.131	14	-0.179	---	---	42
309	B01AA	-0.11	15	-0.179	---	---	46
310	R02AB	-0.02	8	-0.178	---	---	37
311	H03AA	-0.029	8	0.178	---	---	25
312	S01AX	0.008	30	0.177	---	---	30
313	N05AF	-0.067	12	-0.175	---	---	41
314	N04AA	0.072	20	0.174	---	---	35
315	C01BC	-0.108	10	-0.168	---	---	40
316	N02BB	-0.104	19	-0.164	---	---	42
317	J04AB	-0.071	11	0.163	---	---	36
318	V03AB	-0.013	18	0.162	---	---	27
319	D04AB	0.005	30	0.162	---	---	30
320	J01AA	-0.162	41	-0.161	---	---	46
321	P01BA	-0.078	12	0.161	---	---	16
322	S01AD	0	23	0.159	---	---	26
323	G04BE	0.034	28	0.158	---	---	39
324	C05AA	-0.11	28	-0.158	---	---	46
325	J01EB	-0.146	28	-0.157	---	---	46
326	B05CA	-0.014	18	0.157	---	---	27
327	N01BX	-0.071	8	-0.155	---	---	37
328	R06AX	-0.056	36	0.153	---	---	30
329	A10BB	-0.004	41	0.152	---	---	39
330	A10BA	-0.077	17	-0.15	---	---	47
331	J01XD	0.02	16	0.149	---	---	31
332	P01AB	0.02	16	0.149	---	---	31
333	D10AD	-0.054	26	0.148	---	---	23
334	R06AB	-0.075	13	-0.145	---	---	46
335	J01DB	-0.064	22	0.145	---	---	18
336	G01AA	-0.144	19	-0.145	---	---	36
337	H02AB	-0.094	40	-0.144	---	---	47
338	D06AA	-0.147	19	-0.142	---	---	47
339	C03AA	-0.044	24	0.141	---	---	29
340	C04AX	-0.111	37	-0.14	---	---	45
341	S02BA	-0.037	19	0.139	---	---	31
342	A01AB	0.037	53	0.138	---	---	32
343	A01AC	-0.09	16	-0.131	---	---	43
344	R03BA	0.003	29	0.13	---	---	34
345	S01CB	-0.066	23	-0.128	---	---	43
346	D07XB	-0.121	23	-0.128	---	---	43
347	D07AA	-0.134	12	-0.126	---	---	41
348	N05AH	0.015	21	0.126	---	---	33
349	A11DA	-0.062	8	-0.124	---	---	37
350	D06BA	-0.05	23	0.124	---	---	30
351	M01AE	-0.125	54	-0.121	---	---	48
352	M03BX	-0.069	22	0.119	---	---	22
353	D06AX	0.017	24	0.118	---	---	29
354	R01AD	-0.004	42	0.117	---	---	33
355	G01AF	-0.043	37	0.115	---	---	21
356	D07AB	-0.089	27	-0.113	---	---	40
357	A03FA	-0.066	24	-0.112	---	---	45
358	C01BB	-0.022	15	0.112	---	---	33
359	N05AD	0.03	43	0.11	---	---	34
360	J01MA	-0.037	25	0.109	---	---	28
361	C07AB	-0.04	21	0.109	---	---	33
362	J01GB	-0.081	33	-0.109	---	---	45
363	J01DD	-0.115	22	-0.108	---	---	45
364	D07XA	-0.074	8	0.108	---	---	25
365	C08CA	-0.075	31	0.107	---	---	22
366	D11AX	-0.035	29	-0.105	---	---	37
367	L01XX	-0.047	34	0.103	---	---	26
368	R03DA	-0.085	21	-0.1	---	---	47
369	N03AG	-0.053	60	0.098	---	---	28
370	M02AA	-0.057	83	0.094	---	---	26
371	N01BB	-0.07	23	0.092	---	---	30
372	J01FA	-0.086	37	-0.088	---	---	40
373	C05AD	-0.101	32	-0.085	---	---	46
374	N05AB	-0.114	60	-0.085	---	---	43
375	D07AC	-0.068	35	0.083	---	---	25
376	L02BA	-0.046	47	0.083	---	---	29
377	S01AA	-0.034	68	0.077	---	---	30
378	J01CA	-0.077	41	-0.06	---	---	39

## Sheet: GSE13355_NFFinder
drug	Avg(score)	Count(experiment)
Etynodiol	68.28	1
Medrysone	67.41	1
Acacetin	66.07	1
Todralazine	65.88	1
Oxamniquine	65.25	1
Atovaquone	65.19	1
Dexpropranolol	64.97	1
Sotalol	64.79	1
Napelline	64.79	1
Sulconazole	64.78	1
Prochlorperazine	64.5	1
Cefixime	64.38	1
Amoxapine	64.34	1
Haloperidol	64.21	1
Mevalolactone	64.21	1
S-propranolol	64.16	1
Pargyline	64.13	1
Cantharidin	64.03	1
Talampicillin	64	1
Chloramphenicol	63.98	1
Propantheline bromide	63.95	1
Alvespimycin	63.68	3
Etofenamate	63.66	1
Tonzonium bromide	63.63	1
Scriptaid	63.59	1
Pyridoxine	63.58	1
Monobenzone	63.51	1
Felodipine	63.5	1
Spironolactone	63.44	1
Ms-275	63.25	1
Cefalonium	63.22	1
Pnu-0230031	63.18	1
Solasodine	63.15	1
Doxycycline	63.11	1
Dimethadione	63.07	1
Fluticasone	63	1
Lymecycline	62.95	1
Capsaicin	62.88	1
Skimmianine	62.83	1
Letrozole	62.81	1
Isopropamide iodide	62.71	1
Sulfapyridine	62.7	1
Levocabastine	62.67	1
Niclosamide	62.67	1
Nicergoline	62.67	1
Meticrane	62.62	1
Trifluoperazine	62.58	1
Tolfenamic acid	62.56	1
Lobeline	62.54	1
Simvastatin	62.53	1
Fursultiamine	62.43	1
Thiethylperazine	62.43	1
Halcinonide	62.38	1
Ofloxacin	62.31	1
Guaifenesin	62.27	1
Cyproheptadine	62.17	1
Pralidoxime	62.16	1
Testosterone	62.16	1
Norethisterone	62.16	1
Methapyrilene	62.15	1
Cotinine	62.01	1
Tridihexethyl	62	1
Dequalinium chloride	61.94	1
Metoprolol	61.93	1
Sulfinpyrazone	61.92	1
Beclometasone	61.91	2
Pronetalol	61.87	1
10-methoxyharmalan	61.87	1
Diclofenamide	61.83	1
Pentolonium	61.82	1
Doxazosin	61.81	2
Acetylsalicylic acid	61.8	1
Cinchonine	61.79	1
Homatropine	61.78	1
Reserpine	61.73	1
Pheniramine	61.72	1
H-7	61.64	1
Dacarbazine	61.54	2
Meglumine	61.54	1
Chlorcyclizine	61.53	1
Pimethixene	61.51	1
Flunisolide	61.51	1
Parbendazole	61.48	2
Carbenoxolone	61.47	1
Rosiglitazone	61.46	1
Prestwick-1080	61.46	2
Latamoxef	61.44	1
Molindone	61.42	1
Carbarsone	61.4	2
Roxithromycin	61.39	1
Valproic acid	61.37	6
Solanine	61.37	1
Flunixin	61.36	2
Lorglumide	61.34	1
Etofylline	61.34	1
Suprofen	61.33	2
Sulfanilamide	61.32	1
Bas-012416453	61.3	1
Prestwick-864	61.26	1
Etamsylate	61.25	1
Phentolamine	61.25	1
Trichostatin a	61.25	67
Azlocillin	61.2	1
Aminophylline	61.2	1
Apramycin	61.17	2
Clidinium bromide	61.16	1
Nitrofurantoin	61.13	1
Troglitazone	61.11	3
Memantine	61.1	1
Labetalol	61.09	1
Iopromide	61.08	1
Imipramine	61.08	1
Promazine	61.08	1
Cefalotin	61.06	2
Sulpiride	61.03	1
Indometacin	61.02	1
Benzylpenicillin	60.99	1
Zalcitabine	60.97	1
Nicotinic acid	60.97	1
Colecalciferol	60.95	1
Azacitidine	60.95	1
Hycanthone	60.91	1
Torasemide	60.91	1
Riboflavin	60.91	1
Geldanamycin	60.9	3
Sirolimus	60.9	8
Tanespimycin	60.89	18
Clozapine	60.88	2
Naftifine	60.87	1
Paromomycin	60.87	1
Betulinic acid	60.85	1
Ronidazole	60.84	1
3-acetylcoumarin	60.83	2
Fulvestrant	60.81	4
Cinoxacin	60.81	1
Denatonium benzoate	60.8	1
Rifampicin	60.8	1
Meropenem	60.79	1
Prestwick-857	60.79	1
Homochlorcyclizine	60.79	1
Picrotoxinin	60.79	2
Clotrimazole	60.78	1
Mitoxantrone	60.77	1
Lactobionic acid	60.77	2
Ipratropium bromide	60.76	2
6-azathymine	60.76	1
Oxybuprocaine	60.75	1
Vitexin	60.73	1
Vorinostat	60.73	2
Pindolol	60.72	1
Phenazopyridine	60.72	2
Hydroxyzine	60.72	1
Sr-95531	60.71	1
Norcyclobenzaprine	60.7	1
Pempidine	60.7	1
Ly-294002	60.69	8
Meclozine	60.68	1
Crotamiton	60.67	1
Paroxetine	60.67	1
Ginkgolide a	60.67	1
Trolox c	60.64	1
Ribostamycin	60.64	1
Fenoprofen	60.62	1
Prestwick-1083	60.57	1
Iopanoic acid	60.55	1
Monorden	60.55	6
Trifluridine	60.54	2
Pizotifen	60.53	1
Fluorometholone	60.5	1
Citalopram	60.5	1
Gw-8510	60.47	1
Sulfaphenazole	60.47	2
Adrenosterone	60.47	1
Carbachol	60.46	2
Fusaric acid	60.46	2
Naltrexone	60.42	1
Diphenylpyraline	60.38	2
Pipemidic acid	60.37	1
Ivermectin	60.35	1
Lovastatin	60.34	1
Cyanocobalamin	60.33	1
Calcium pantothenate	60.32	1
Ondansetron	60.29	1
Prestwick-981	60.29	1
Ketanserin	60.27	1
Thioridazine	60.24	1
Demeclocycline	60.23	2
Piperidolate	60.21	1
Rotenone	60.19	1
Ursodeoxycholic acid	60.18	1
Cefapirin	60.18	1
Flucytosine	60.18	1
Oxantel	60.15	1
Rifabutin	60.14	2
Gabexate	60.14	1
Dropropizine	60.13	1
Diperodon	60.12	1
Tremorine	60.11	1
Fisetin	60.07	1
Fludroxycortide	60.07	1
Pramocaine	60.06	1
Alclometasone	60.05	1
Clomipramine	60.05	3
Dehydrocholic acid	60.04	1
Pentetic acid	60.02	1
Eldeline	60.02	2
Furazolidone	60.01	1
Tolmetin	60	1
Scopolamine n-oxide	60	1
Pentamidine	60	1
Bisacodyl	59.99	1
Doxepin	59.99	1
Alprenolol	59.98	1
Phthalylsulfathiazole	59.98	1
Colchicine	59.97	1
Idazoxan	59.97	1
Cyproterone	59.97	2
Oxyphenbutazone	59.96	1
Mefenamic acid	59.94	1
Pancuronium bromide	59.92	1
Metoclopramide	59.92	1
Ioversol	59.92	1
Methacholine chloride	59.91	1
Piribedil	59.91	1
Prestwick-1085	59.89	1
Naproxen	59.88	1
Tolazoline	59.88	1
Prestwick-665	59.87	1
Fluvoxamine	59.87	1
Idoxuridine	59.86	1
Gramine	59.86	1
Scopoletin	59.84	1
Flumetasone	59.81	4
Guanethidine	59.8	1
Sparteine	59.8	1
Mifepristone	59.8	1
Ionomycin	59.8	1
Ethambutol	59.79	1
0179445-0000	59.79	1
Zuclopenthixol	59.79	1
Chlorpropamide	59.77	1
Spiradoline	59.77	1
Naloxone	59.73	1
Tretinoin	59.73	2
Tetramisole	59.73	1
Alfuzosin	59.72	2
Camptothecin	59.71	1
Ethaverine	59.7	1
Piromidic acid	59.68	2
Orphenadrine	59.68	1
3-nitropropionic acid	59.68	1
Levonorgestrel	59.64	1
Nisoxetine	59.63	1
Cyclopentolate	59.6	1
Cefsulodin	59.6	1
Succinylsulfathiazole	59.58	1
Trimetazidine	59.58	1
Harmine	59.57	1
Conessine	59.57	1
Mestranol	59.57	1
Hyoscyamine	59.54	2
Theobromine	59.53	1
Trimethadione	59.53	1
Nordihydroguaiaretic acid	59.51	2
Estriol	59.51	1
3-acetamidocoumarin	59.49	1
Nefopam	59.47	1
Felbinac	59.46	1
Fluphenazine	59.46	1
Fluorocurarine	59.45	1
Karakoline	59.44	1
Alsterpaullone	59.43	1
Rolipram	59.42	1
Tribenoside	59.41	1
Salbutamol	59.41	1
Selegiline	59.4	1
Roxarsone	59.4	1
Apigenin	59.4	1
Ascorbic acid	59.39	1
Cefoxitin	59.39	1
Tinidazole	59.37	1
Chlorambucil	59.35	1
Fenspiride	59.35	1
Xylazine	59.35	1
Spiramycin	59.35	2
Butacaine	59.34	1
Wortmannin	59.34	1
Lidoflazine	59.33	1
Azaperone	59.31	1
Carcinine	59.3	1
Glibenclamide	59.28	1
Doxorubicin	59.25	1
Ciclopirox	59.23	2
Cp-690334-01	59.22	1
Famprofazone	59.22	1
Estradiol	59.21	2
Diflorasone	59.2	1
Nortriptyline	59.18	1
Spiperone	59.18	1
Alpha-estradiol	59.17	1
Etamivan	59.16	1
Tubocurarine chloride	59.15	1
Ranitidine	59.13	1
Hydroflumethiazide	59.12	1
Nabumetone	59.12	1
Sulfadiazine	59.11	1
Metaraminol	59.1	1
Pepstatin	59.08	1
Altretamine	59.07	1
Oxybutynin	59.07	1
Terfenadine	59.06	1
Pentetrazol	59.05	1
Pirenperone	59.05	1
Metixene	59.04	1
Pridinol	59.04	1
Carisoprodol	59.03	1
Trimethylcolchicinic acid	59.02	1
Bambuterol	59.02	1
Bucladesine	59.02	1
Flecainide	59.01	1
Resveratrol	58.99	1
Pyrazinamide	58.99	1
Phensuximide	58.98	1
Nifenazone	58.97	1
Pilocarpine	58.96	1
Glycocholic acid	58.96	1
Phenacetin	58.96	1
Prestwick-967	58.95	1
Ketorolac	58.95	1
6-benzylaminopurine	58.94	1
